# Supplementary material for: 2-Amino-3-carb­oxy­pyridinium chloride hemihydrate
Source: Acta Crystallogr Sect E Struct Rep Online. 2012 Apr 21;68(Pt 5):o1493–4. doi: 10.1107/S1600536812017230 (PMC3344603; doi:10.1107/S1600536812017230)
Supplement: Supplementary file 1 [file e-68-o1493-sup1.cif]

##############################################################################
#                                                                            #
# This CIF contains the data in a paper accepted for publication in          #
# Acta Crystallographica Section E. It conforms to the requirements of       #
# Notes for Authors for Acta Crystallographica Section E, and has been       #
# peer reviewed under the auspices of the IUCr Commission on Journals.       #
#                                                                            #
# Full details of the Crystallographic Information File format               #
# are given in the paper "The Crystallographic Information File (CIF):       #
# a New Standard Archive File for Crystallography" by S. R. Hall, F. H.      #
# Allen and I. D. Brown [Acta Cryst. (1991), A47, 655-685].                  #
#                                                                            #
# The current version of the core CIF dictionary is obtainable from          #
# ftp://ftp.iucr.org/pub/cif_core.dic.                                       #
#                                                                            #
# Software is freely available for graphical display of the structure(s)     #
# in this CIF. For information consult the CIF software page                 #
# http://www.iucr.org/resources/cif/software.                                #
#                                                                            #
# This file may be used for bona fide research purposes within the           #
# scientific community so long as proper attribution is given to the journal # 
# article from which it was obtained.                                        #
#                                                                            #
##############################################################################
data_global
_audit_creation_method     'WinGX routine CIF_UPDATE'
_audit_conform_dict_name     cif_core.dic
_audit_conform_dict_version     2.3
_journal_date_recd_electronic     2012-04-15
_journal_date_accepted     2012-04-18
_journal_name_full     'Acta Crystallographica, Section E'
_journal_year     2012
_journal_volume     68
_journal_issue      5
_journal_page_first     o1493
_journal_page_last     o1494
_journal_paper_category     QO
_journal_paper_doi     10.1107/S1600536812017230
_journal_coeditor_code     BQ2352
_publ_contact_author_name     'Sofiane, Bouacida '
_publ_contact_author_address
;
Unit\'e de Recherche de Chimie de l'Environnement et Mol\'eculaire Structurale
CHEMS
Universit\'e Mentouri--Constantine
25000 Algeria
;
_publ_contact_author_email     bouacida_sofiane@yahoo.fr
_publ_contact_author_fax     '00 (213) 31 81 88 16'
_publ_contact_author_phone     '00 (213) 74 45 27 14'
_publ_section_title
;
2-Amino-3-carboxypyridinium chloride hemihydrate
;
loop_
    _publ_author_name
    _publ_author_footnote
    _publ_author_address
    'Bouchene, Rafika' .
;
Laboratoire de Chimie Appliqu\'ee et Technologie des Mat\'eriaux (LCATM)
Universit\'e Oum El Bouaghi,
Algeria
and
D\'epartement Sciences de la Mati\`ere
Facult\'e des Sciences Exactes et Sciences de la Nature et de la Vie
Universit\'e Oum El Bouaghi
Algeria
;
    'Bouacida, Sofiane' .
;
Unit\'e de Recherche de Chimie de l'Environnement et Mol\'eculaire Structurale
(CHEMS)
Universit\'e Mentouri--Constantine
25000 Algeria
and
D\'epartement Sciences de la Mati\`ere
Facult\'e des Sciences Exactes et Sciences de la Nature et de la Vie
Universit\'e Oum El Bouaghi
Algeria
;
    'Berrah, Fadila' .
;
Laboratoire de Chimie Appliqu\'ee et Technologie des Mat\'eriaux (LCATM)
Universit\'e Oum El Bouaghi,
Algeria
and
D\'epartement Sciences de la Mati\`ere
Facult\'e des Sciences Exactes et Sciences de la Nature et de la Vie
Universit\'e Oum El Bouaghi
Algeria
;
    'Daran, Jean-Claude' .
;
Laboratoire de Chimie de Coodination, UPR--CNRS 8241
205 route de Narbonne
31077 Toulouse Cedex 04
France
;
data_I
_chemical_name_systematic
;
2-Amino-3-carboxypyridinium chloride hemihydrate
;
_chemical_name_common     ?
_chemical_formula_moiety     'C6 H7 N2 O2 +, Cl -, 0.5(H2 O)'
_chemical_formula_sum     'C6 H8 Cl1 N2 O2.5'
_chemical_formula_iupac     'C6 H7 N2 O2 +, Cl -, 0.5H2 O'
_chemical_formula_weight     183.60
_space_group_crystal_system     triclinic
_space_group_name_H-M_alt     'P -1'
_space_group_name_Hall     '-P 1'
loop_
    _space_group_symop_operation_xyz
    'x, y, z'
    '-x, -y, -z'
_cell_length_a     7.8949(4)
_cell_length_b     9.1639(5)
_cell_length_c     11.0285(6)
_cell_angle_alpha     81.392(4)
_cell_angle_beta     81.276(3)
_cell_angle_gamma     81.682(4)
_cell_volume     773.68(7)
_cell_formula_units_Z     4
_cell_measurement_reflns_used     8921
_cell_measurement_theta_min     3.0191
_cell_measurement_theta_max     28.3067
_cell_measurement_temperature     180(2)
_exptl_crystal_description     box
_exptl_crystal_colour     colourless
_exptl_crystal_size_max     0.1
_exptl_crystal_size_mid     0.08
_exptl_crystal_size_min     0.06
_exptl_crystal_density_diffrn     1.576
_exptl_crystal_density_method     'not measured'
_exptl_crystal_F_000     380
_exptl_absorpt_coefficient_mu     0.451
_exptl_absorpt_correction_type     multi-scan
_exptl_absorpt_process_details
;
(CrysAlis PRO; Agilent, 2011)
;
_exptl_absorpt_correction_T_min     0.831
_exptl_absorpt_correction_T_max     1
_exptl_special_details
;
;
_diffrn_ambient_temperature     180(2)
_diffrn_radiation_type     MoK\a
_diffrn_radiation_wavelength     0.71073
_diffrn_radiation_source     'fine-focus sealed tube'
_diffrn_radiation_monochromator     graphite
_diffrn_measurement_device_type     'Agilent Xcalibur Sapphire1 long-nozzle'
_diffrn_measurement_method     '\w scans'
_diffrn_detector_area_resol_mean     8.2632
_diffrn_reflns_number     14449
_diffrn_reflns_av_R_equivalents     0.0327
_diffrn_reflns_theta_min     3.03
_diffrn_reflns_theta_max     28.37
_diffrn_reflns_theta_full     26
_diffrn_measured_fraction_theta_max     0.928
_diffrn_measured_fraction_theta_full     0.998
_diffrn_reflns_limit_h_min     -10
_diffrn_reflns_limit_h_max     9
_diffrn_reflns_limit_k_min     -12
_diffrn_reflns_limit_k_max     12
_diffrn_reflns_limit_l_min     -13
_diffrn_reflns_limit_l_max     14
_refine_special_details
;
Refinement of <i>F</i>^2^ against ALL reflections. The weighted <i>R</i>-factor
<i>wR</i> and goodness of fit <i>S</i> are based on <i>F</i>^2^, conventional
<i>R</i>-factors <i>R</i> are based on <i>F</i>, with <i>F</i> set to zero for
negative <i>F</i>^2^. The threshold expression of <i>F</i>^2^ >
\s(<i>F</i>^2^) is used only for calculating <i>R</i>-factors(gt) <i>etc</i>.
and is not relevant to the choice of reflections for refinement.
<i>R</i>-factors based on <i>F</i>^2^ are statistically about twice as large
as those based on <i>F</i>, and <i>R</i>- factors based on ALL data will be
even larger.
;
_reflns_number_total     3600
_reflns_number_gt     2857
_reflns_threshold_expression     I>2sigma(I)
_refine_ls_structure_factor_coef     Fsqd
_refine_ls_matrix_type     full
_refine_ls_R_factor_all     0.0427
_refine_ls_R_factor_gt     0.0297
_refine_ls_wR_factor_gt     0.0744
_refine_ls_wR_factor_ref     0.08
_refine_ls_goodness_of_fit_ref     1.009
_refine_ls_restrained_S_all     1.009
_refine_ls_number_reflns     3600
_refine_ls_number_parameters     214
_refine_ls_number_restraints     3
_refine_ls_hydrogen_treatment     mixed
_refine_ls_weighting_scheme     calc
_refine_ls_weighting_details
         'calc w=1/[\s^2^(Fo^2^)+(0.0442P)^2^+0.1332P] where P=(Fo^2^+2Fc^2^)/3'
_atom_sites_solution_hydrogens     geom
_atom_sites_solution_primary     direct
_atom_sites_solution_secondary     difmap
_refine_ls_shift/su_max     0.006
_refine_ls_shift/su_mean     0
_refine_diff_density_max     0.259
_refine_diff_density_min     -0.281
_refine_ls_extinction_method     none
loop_
    _atom_type_symbol
    _atom_type_description
    _atom_type_scat_dispersion_real
    _atom_type_scat_dispersion_imag
    _atom_type_scat_source
    C C 0.0033 0.0016 'International Tables Vol C Tables 4.2.6.8 and 6.1.1.4'
    H H 0 0 'International Tables Vol C Tables 4.2.6.8 and 6.1.1.4'
    Cl Cl 0.1484 0.1585 'International Tables Vol C Tables 4.2.6.8 and 6.1.1.4'
    N N 0.0061 0.0033 'International Tables Vol C Tables 4.2.6.8 and 6.1.1.4'
    O O 0.0106 0.006 'International Tables Vol C Tables 4.2.6.8 and 6.1.1.4'
_computing_data_collection     'CrysAlis PRO (Agilent, 2011)'
_computing_cell_refinement     'CrysAlis PRO (Agilent, 2011)'
_computing_data_reduction     'CrysAlis PRO (Agilent, 2011)'
_computing_structure_solution     'SIR2002 (Burla <i>et al.</i>, 2005)'
_computing_structure_refinement     'SHELXL97 (Sheldrick, 2008)'
_computing_molecular_graphics
  'ORTEP-3 for Windows (Farrugia,1997) and DIAMOND (Brandenburg & Berndt, 2001)'
_computing_publication_material     'WinGX (Farrugia, 1999)'
loop_
    _atom_site_type_symbol
    _atom_site_label
    _atom_site_fract_x
    _atom_site_fract_y
    _atom_site_fract_z
    _atom_site_U_iso_or_equiv
    _atom_site_adp_type
    _atom_site_calc_flag
    _atom_site_refinement_flags
    _atom_site_occupancy
    _atom_site_symmetry_multiplicity
    _atom_site_disorder_assembly
    _atom_site_disorder_group
    N N3A -0.02482(16) 0.24894(14) 0.18532(11) 0.0277(3) Uani d . 1 1 . .
    H H3A1 -0.0772 0.2962 0.2448 0.033 Uiso calc R 1 1 . .
    H H3A2 -0.0497 0.2761 0.1114 0.033 Uiso calc R 1 1 . .
    N N3B 0.13489(17) 0.59931(14) 0.23112(12) 0.0291(3) Uani d . 1 1 . .
    H H3B1 0.0857 0.6432 0.2933 0.035 Uiso calc R 1 1 . .
    H H3B2 0.1053 0.6298 0.1588 0.035 Uiso calc R 1 1 . .
    O O1W 0.33167(15) 0.38876(12) 0.72134(10) 0.0306(2) Uani d D 1 1 . .
    H H1W 0.287(2) 0.3146(14) 0.7070(17) 0.046 Uiso d D 1 1 . .
    H H2W 0.280(2) 0.4650(14) 0.6834(16) 0.046 Uiso d D 1 1 . .
    Cl Cl1 0.19706(5) 0.11808(4) 0.64870(3) 0.03012(11) Uani d . 1 1 . .
    Cl Cl2 0.14081(5) 0.65043(4) 0.55111(3) 0.03071(11) Uani d . 1 1 . .
    O O1A 0.05136(14) 0.18895(12) -0.04721(9) 0.0301(2) Uani d . 1 1 . .
    O O2A 0.26652(14) 0.01182(12) -0.09112(9) 0.0287(2) Uani d . 1 1 . .
    H H2A 0.2445 0.0392 -0.1619 0.043 Uiso calc R 1 1 . .
    O O1B 0.20803(14) 0.54951(12) -0.00916(10) 0.0333(3) Uani d . 1 1 . .
    N N4A 0.12830(15) 0.09603(13) 0.32534(10) 0.0220(2) Uani d . 1 1 . .
    H H4A 0.074 0.1486 0.3809 0.026 Uiso calc R 1 1 . .
    N N4B 0.29795(16) 0.44117(14) 0.36162(11) 0.0259(3) Uani d . 1 1 . .
    H H4B 0.2425 0.488 0.4204 0.031 Uiso calc R 1 1 . .
    C C2B 0.34601(17) 0.40270(14) 0.15203(12) 0.0193(3) Uani d . 1 1 . .
    C C2A 0.19059(17) 0.05053(15) 0.11658(12) 0.0196(3) Uani d . 1 1 . .
    C C3A 0.09315(17) 0.13510(15) 0.20751(12) 0.0201(3) Uani d . 1 1 . .
    C C5A 0.24283(19) -0.01981(16) 0.36061(13) 0.0256(3) Uani d . 1 1 . .
    H H5A 0.2593 -0.0421 0.4434 0.031 Uiso calc R 1 1 . .
    C C7A 0.30817(19) -0.06680(16) 0.15319(13) 0.0238(3) Uani d . 1 1 . .
    H H7A 0.372 -0.1227 0.0942 0.029 Uiso calc R 1 1 . .
    C C1A 0.16107(18) 0.09171(15) -0.01399(12) 0.0210(3) Uani d . 1 1 . .
    O O2B 0.38993(13) 0.34859(11) -0.05118(9) 0.0272(2) Uani d . 1 1 . .
    H H2B 0.3638 0.3747 -0.1211 0.041 Uiso calc R 1 1 . .
    C C1B 0.30608(17) 0.44226(15) 0.02359(12) 0.0209(3) Uani d . 1 1 . .
    C C7B 0.47068(18) 0.28766(16) 0.18251(13) 0.0227(3) Uani d . 1 1 . .
    H H7B 0.5304 0.2339 0.1208 0.027 Uiso calc R 1 1 . .
    C C3B 0.25557(18) 0.48538(15) 0.24663(13) 0.0218(3) Uani d . 1 1 . .
    C C5B 0.4206(2) 0.32921(17) 0.39066(14) 0.0279(3) Uani d . 1 1 . .
    H H5B 0.4441 0.3064 0.4719 0.033 Uiso calc R 1 1 . .
    C C6B 0.51055(19) 0.24892(17) 0.30269(13) 0.0264(3) Uani d . 1 1 . .
    H H6B 0.5956 0.171 0.322 0.032 Uiso calc R 1 1 . .
    C C6A 0.3345(2) -0.10448(17) 0.27672(14) 0.0281(3) Uani d . 1 1 . .
    H H6A 0.413 -0.1856 0.3008 0.034 Uiso calc R 1 1 . .
loop_
    _atom_site_aniso_label
    _atom_site_aniso_U_11
    _atom_site_aniso_U_22
    _atom_site_aniso_U_33
    _atom_site_aniso_U_12
    _atom_site_aniso_U_13
    _atom_site_aniso_U_23
    N3A 0.0289(7) 0.0298(7) 0.0217(6) 0.0094(6) -0.0026(5) -0.0084(5)
    N3B 0.0302(7) 0.0268(6) 0.0280(7) 0.0051(6) -0.0008(5) -0.0080(5)
    O1W 0.0410(7) 0.0254(6) 0.0259(5) 0.0005(5) -0.0104(5) -0.0036(4)
    Cl1 0.0377(2) 0.0322(2) 0.02155(18) -0.00542(16) -0.00607(15) -0.00379(14)
    Cl2 0.0382(2) 0.0302(2) 0.02172(18) 0.00677(16) -0.00392(15) -0.00771(14)
    O1A 0.0310(6) 0.0335(6) 0.0227(5) 0.0100(5) -0.0058(4) -0.0049(4)
    O2A 0.0349(6) 0.0301(6) 0.0179(5) 0.0084(5) -0.0028(4) -0.0059(4)
    O1B 0.0351(6) 0.0326(6) 0.0278(6) 0.0113(5) -0.0065(5) -0.0024(4)
    N4A 0.0249(6) 0.0228(6) 0.0185(5) -0.0021(5) -0.0001(5) -0.0062(4)
    N4B 0.0261(6) 0.0306(7) 0.0208(6) -0.0008(5) 0.0008(5) -0.0093(5)
    C2B 0.0190(6) 0.0178(6) 0.0209(6) -0.0034(5) -0.0004(5) -0.0032(5)
    C2A 0.0190(7) 0.0188(6) 0.0209(7) -0.0021(5) -0.0015(5) -0.0042(5)
    C3A 0.0193(7) 0.0216(7) 0.0197(6) -0.0041(5) -0.0017(5) -0.0033(5)
    C5A 0.0304(8) 0.0265(7) 0.0202(7) -0.0028(6) -0.0061(6) -0.0014(6)
    C7A 0.0250(7) 0.0223(7) 0.0232(7) 0.0005(6) -0.0013(6) -0.0055(5)
    C1A 0.0211(7) 0.0212(7) 0.0204(7) -0.0028(6) -0.0003(5) -0.0045(5)
    O2B 0.0330(6) 0.0277(5) 0.0197(5) 0.0050(5) -0.0058(4) -0.0058(4)
    C1B 0.0191(7) 0.0204(7) 0.0225(7) -0.0017(6) -0.0007(5) -0.0039(5)
    C7B 0.0224(7) 0.0227(7) 0.0232(7) -0.0025(6) -0.0009(6) -0.0058(5)
    C3B 0.0201(7) 0.0217(7) 0.0239(7) -0.0049(6) -0.0005(5) -0.0043(5)
    C5B 0.0284(8) 0.0344(8) 0.0210(7) -0.0043(7) -0.0050(6) -0.0024(6)
    C6B 0.0247(7) 0.0269(7) 0.0264(7) 0.0007(6) -0.0059(6) -0.0013(6)
    C6A 0.0300(8) 0.0249(7) 0.0273(7) 0.0049(6) -0.0070(6) -0.0018(6)
_geom_special_details
;
All e.s.d.'s (except the e.s.d. in the dihedral angle between two l.s. planes)
are estimated using the full covariance matrix. The cell e.s.d.'s are taken
into account individually in the estimation of e.s.d.'s in distances, angles
and torsion angles; correlations between e.s.d.'s in cell parameters are only
used when they are defined by crystal symmetry. An approximate (isotropic)
treatment of cell e.s.d.'s is used for estimating e.s.d.'s involving l.s.
planes.
;
loop_
    _geom_bond_atom_site_label_1
    _geom_bond_atom_site_label_2
    _geom_bond_site_symmetry_2
    _geom_bond_distance
    _geom_bond_publ_flag
    N3A C3A . 1.3143(18) ?
    N3A H3A1 . 0.86 ?
    N3A H3A2 . 0.86 ?
    N3B C3B . 1.3172(18) ?
    N3B H3B1 . 0.86 ?
    N3B H3B2 . 0.86 ?
    O1W H1W . 0.854(9) ?
    O1W H2W . 0.843(9) ?
    O1A C1A . 1.2058(17) ?
    O2A C1A . 1.3221(16) ?
    O2A H2A . 0.82 ?
    O1B C1B . 1.2058(17) ?
    N4A C5A . 1.3420(18) ?
    N4A C3A . 1.3548(17) ?
    N4A H4A . 0.86 ?
    N4B C5B . 1.342(2) ?
    N4B C3B . 1.3491(18) ?
    N4B H4B . 0.86 ?
    C2B C7B . 1.3738(19) ?
    C2B C3B . 1.4236(19) ?
    C2B C1B . 1.4785(18) ?
    C2A C7A . 1.3695(19) ?
    C2A C3A . 1.4227(19) ?
    C2A C1A . 1.4778(18) ?
    C5A C6A . 1.353(2) ?
    C5A H5A . 0.93 ?
    C7A C6A . 1.394(2) ?
    C7A H7A . 0.93 ?
    O2B C1B . 1.3179(16) ?
    O2B H2B . 0.82 ?
    C7B C6B . 1.3911(19) ?
    C7B H7B . 0.93 ?
    C5B C6B . 1.357(2) ?
    C5B H5B . 0.93 ?
    C6B H6B . 0.93 ?
    C6A H6A . 0.93 ?
loop_
    _geom_angle_atom_site_label_1
    _geom_angle_atom_site_label_2
    _geom_angle_atom_site_label_3
    _geom_angle_site_symmetry_1
    _geom_angle_site_symmetry_3
    _geom_angle
    _geom_angle_publ_flag
    C3A N3A H3A1 . . 120 ?
    C3A N3A H3A2 . . 120 ?
    H3A1 N3A H3A2 . . 120 ?
    C3B N3B H3B1 . . 120 ?
    C3B N3B H3B2 . . 120 ?
    H3B1 N3B H3B2 . . 120 ?
    H1W O1W H2W . . 106.3(15) ?
    C1A O2A H2A . . 109.5 ?
    C5A N4A C3A . . 123.91(12) ?
    C5A N4A H4A . . 118 ?
    C3A N4A H4A . . 118 ?
    C5B N4B C3B . . 124.58(13) ?
    C5B N4B H4B . . 117.7 ?
    C3B N4B H4B . . 117.7 ?
    C7B C2B C3B . . 118.77(12) ?
    C7B C2B C1B . . 121.29(12) ?
    C3B C2B C1B . . 119.94(12) ?
    C7A C2A C3A . . 118.82(12) ?
    C7A C2A C1A . . 122.21(12) ?
    C3A C2A C1A . . 118.96(12) ?
    N3A C3A N4A . . 118.07(12) ?
    N3A C3A C2A . . 125.06(12) ?
    N4A C3A C2A . . 116.85(12) ?
    N4A C5A C6A . . 120.56(13) ?
    N4A C5A H5A . . 119.7 ?
    C6A C5A H5A . . 119.7 ?
    C2A C7A C6A . . 121.60(13) ?
    C2A C7A H7A . . 119.2 ?
    C6A C7A H7A . . 119.2 ?
    O1A C1A O2A . . 123.10(12) ?
    O1A C1A C2A . . 123.28(12) ?
    O2A C1A C2A . . 113.62(12) ?
    C1B O2B H2B . . 109.5 ?
    O1B C1B O2B . . 123.72(13) ?
    O1B C1B C2B . . 123.43(12) ?
    O2B C1B C2B . . 112.84(12) ?
    C2B C7B C6B . . 122.19(13) ?
    C2B C7B H7B . . 118.9 ?
    C6B C7B H7B . . 118.9 ?
    N3B C3B N4B . . 118.05(13) ?
    N3B C3B C2B . . 125.61(13) ?
    N4B C3B C2B . . 116.33(13) ?
    N4B C5B C6B . . 120.70(13) ?
    N4B C5B H5B . . 119.7 ?
    C6B C5B H5B . . 119.7 ?
    C5B C6B C7B . . 117.41(14) ?
    C5B C6B H6B . . 121.3 ?
    C7B C6B H6B . . 121.3 ?
    C5A C6A C7A . . 118.20(14) ?
    C5A C6A H6A . . 120.9 ?
    C7A C6A H6A . . 120.9 ?
loop_
    _geom_torsion_atom_site_label_1
    _geom_torsion_atom_site_label_2
    _geom_torsion_atom_site_label_3
    _geom_torsion_atom_site_label_4
    _geom_torsion_site_symmetry_1
    _geom_torsion_site_symmetry_2
    _geom_torsion_site_symmetry_3
    _geom_torsion_site_symmetry_4
    _geom_torsion
    _geom_torsion_publ_flag
    C5A N4A C3A N3A . . . . 178.44(13) ?
    C5A N4A C3A C2A . . . . -2.8(2) ?
    C7A C2A C3A N3A . . . . -179.18(14) ?
    C1A C2A C3A N3A . . . . 0.5(2) ?
    C7A C2A C3A N4A . . . . 2.20(19) ?
    C1A C2A C3A N4A . . . . -178.08(12) ?
    C3A N4A C5A C6A . . . . 1.4(2) ?
    C3A C2A C7A C6A . . . . -0.2(2) ?
    C1A C2A C7A C6A . . . . -179.93(14) ?
    C7A C2A C1A O1A . . . . 175.54(13) ?
    C3A C2A C1A O1A . . . . -4.2(2) ?
    C7A C2A C1A O2A . . . . -4.50(19) ?
    C3A C2A C1A O2A . . . . 175.79(12) ?
    C7B C2B C1B O1B . . . . -173.77(14) ?
    C3B C2B C1B O1B . . . . 5.7(2) ?
    C7B C2B C1B O2B . . . . 5.75(18) ?
    C3B C2B C1B O2B . . . . -174.82(12) ?
    C3B C2B C7B C6B . . . . 0.4(2) ?
    C1B C2B C7B C6B . . . . 179.82(13) ?
    C5B N4B C3B N3B . . . . -178.55(13) ?
    C5B N4B C3B C2B . . . . 1.8(2) ?
    C7B C2B C3B N3B . . . . 179.06(13) ?
    C1B C2B C3B N3B . . . . -0.4(2) ?
    C7B C2B C3B N4B . . . . -1.36(19) ?
    C1B C2B C3B N4B . . . . 179.19(12) ?
    C3B N4B C5B C6B . . . . -1.3(2) ?
    N4B C5B C6B C7B . . . . 0.1(2) ?
    C2B C7B C6B C5B . . . . 0.3(2) ?
    N4A C5A C6A C7A . . . . 0.8(2) ?
    C2A C7A C6A C5A . . . . -1.3(2) ?
loop_
    _geom_hbond_atom_site_label_D
    _geom_hbond_atom_site_label_H
    _geom_hbond_atom_site_label_A
    _geom_hbond_site_symmetry_A
    _geom_hbond_distance_DH
    _geom_hbond_distance_HA
    _geom_hbond_distance_DA
    _geom_hbond_angle_DHA
    _geom_hbond_publ_flag
    O1W H1W Cl1 . 0.854(14) 2.240(14) 3.0887(12) 172.6(16) yes
    O1W H2W Cl2 . 0.844(15) 2.330(15) 3.1639(12) 170.1(15) yes
    O2A H2A Cl1 1_554 0.8200 2.1800 2.9948(11) 177.00 yes
    O2B H2B O1W 1_554 0.8200 1.7800 2.5818(15) 166.00 yes
    N3B H3B2 O1B . 0.8600 2.1000 2.7176(17) 128.00 yes
    N3B H3B2 O1A 2_565 0.8600 2.2500 2.9903(17) 144.00 yes
    N3A H3A2 O1A . 0.8600 2.0400 2.6644(16) 129.00 yes
    N3A H3A2 O1B 2_565 0.8600 2.1700 2.8781(17) 140.00 yes
    N3A H3A1 Cl2 2_566 0.8600 2.3400 3.1447(13) 156.00 yes
    N4A H4A Cl2 2_566 0.8600 2.4400 3.2265(12) 152.00 yes
    N4B H4B Cl2 . 0.8600 2.2100 3.0510(13) 166.00 yes
    C5A H5A Cl1 . 0.9300 2.8200 3.5417(15) 135.00 ?
    C6A H6A O1W 2_656 0.9300 2.5500 3.427(2) 158.00 ?
    C7A H7A O2A . 0.9300 2.4200 2.7397(17) 100.00 ?
    C7B H7B O2B . 0.9300 2.3700 2.7065(17) 101.00 ?
_iucr_refine_instructions_details
;
TITL in3sofo in P -1
CELL  0.71073   7.8949   9.1639  11.0285   81.392   81.276   81.682
ZERR     2.00   0.0004   0.0005   0.0006    0.004    0.004    0.004
LATT   1
SFAC  C    H    CL   N    O
UNIT  24   32   4    8    10
MERG   2
OMIT     1   1   0
DFIX     0.850   0.010 O1W H1W
DFIX     0.850   0.010 O1W H2W
DFIX     1.400   0.020 H1W H2W
OMIT     1  -1   2
FMAP   2
PLAN   20
ACTA    52.00
BOND   $H
CONF
L.S.   4
WGHT    0.044200    0.133200
FVAR       4.29626
N3A   4   -0.024824    0.248943    0.185323    11.00000    0.02891    0.02984 =
         0.02174   -0.00842   -0.00259    0.00943
AFIX  93
H3A1  2   -0.077169    0.296246    0.244772    11.00000   -1.20000
H3A2  2   -0.049676    0.276135    0.111355    11.00000   -1.20000
AFIX   0
N3B   4    0.134891    0.599306    0.231119    11.00000    0.03020    0.02678 =
         0.02803   -0.00796   -0.00079    0.00511
AFIX  93
H3B1  2    0.085654    0.643169    0.293314    11.00000   -1.20000
H3B2  2    0.105342    0.629824    0.158797    11.00000   -1.20000
AFIX   0
O1W   5    0.331675    0.388758    0.721342    11.00000    0.04097    0.02543 =
         0.02588   -0.00356   -0.01037    0.00054
AFIX   2
H1W   2    0.286922    0.314632    0.707015    11.00000   -1.50000
H2W   2    0.280144    0.464952    0.683425    11.00000   -1.50000
AFIX   0
MOLE    1
CL1   3    0.197064    0.118075    0.648698    11.00000    0.03770    0.03219 =
         0.02155   -0.00379   -0.00607   -0.00542
CL2   3    0.140808    0.650429    0.551114    11.00000    0.03821    0.03020 =
         0.02172   -0.00771   -0.00392    0.00677
O1A   5    0.051356    0.188952   -0.047205    11.00000    0.03103    0.03348 =
         0.02267   -0.00487   -0.00580    0.00996
O2A   5    0.266523    0.011816   -0.091120    11.00000    0.03487    0.03008 =
         0.01789   -0.00587   -0.00283    0.00843
AFIX  83
H2A   2    0.244509    0.039239   -0.161895    11.00000   -1.50000
AFIX   0
O1B   5    0.208029    0.549510   -0.009163    11.00000    0.03510    0.03261 =
         0.02781   -0.00239   -0.00647    0.01126
N4A   4    0.128304    0.096025    0.325343    11.00000    0.02485    0.02275 =
         0.01849   -0.00621   -0.00005   -0.00213
AFIX  43
H4A   2    0.073985    0.148587    0.380856    11.00000   -1.20000
AFIX   0
N4B   4    0.297951    0.441171    0.361621    11.00000    0.02605    0.03062 =
         0.02082   -0.00933    0.00081   -0.00083
AFIX  43
H4B   2    0.242507    0.488034    0.420433    11.00000   -1.20000
AFIX   0
C2B   1    0.346014    0.402703    0.152026    11.00000    0.01902    0.01782 =
         0.02087   -0.00321   -0.00040   -0.00341
C2A   1    0.190593    0.050530    0.116581    11.00000    0.01898    0.01884 =
         0.02091   -0.00422   -0.00154   -0.00207
C3A   1    0.093148    0.135102    0.207509    11.00000    0.01931    0.02157 =
         0.01969   -0.00325   -0.00170   -0.00410
C5A   1    0.242833   -0.019807    0.360611    11.00000    0.03036    0.02646 =
         0.02018   -0.00142   -0.00614   -0.00282
AFIX  43
H5A   2    0.259321   -0.042078    0.443404    11.00000   -1.20000
AFIX   0
C7A   1    0.308167   -0.066802    0.153188    11.00000    0.02504    0.02227 =
         0.02321   -0.00546   -0.00127    0.00047
AFIX  43
H7A   2    0.371957   -0.122692    0.094199    11.00000   -1.20000
AFIX   0
C1A   1    0.161072    0.091707   -0.013988    11.00000    0.02113    0.02119 =
         0.02036   -0.00447   -0.00026   -0.00275
O2B   5    0.389933    0.348594   -0.051183    11.00000    0.03299    0.02773 =
         0.01973   -0.00581   -0.00579    0.00501
AFIX  83
H2B   2    0.363839    0.374696   -0.121068    11.00000   -1.50000
AFIX   0
C1B   1    0.306076    0.442262    0.023591    11.00000    0.01909    0.02043 =
         0.02249   -0.00389   -0.00069   -0.00171
C7B   1    0.470681    0.287659    0.182513    11.00000    0.02235    0.02267 =
         0.02316   -0.00579   -0.00085   -0.00253
AFIX  43
H7B   2    0.530407    0.233889    0.120752    11.00000   -1.20000
AFIX   0
C3B   1    0.255567    0.485376    0.246631    11.00000    0.02011    0.02168 =
         0.02385   -0.00435   -0.00047   -0.00486
C5B   1    0.420552    0.329208    0.390658    11.00000    0.02840    0.03444 =
         0.02103   -0.00241   -0.00499   -0.00431
AFIX  43
H5B   2    0.444081    0.306403    0.471937    11.00000   -1.20000
AFIX   0
C6B   1    0.510554    0.248918    0.302689    11.00000    0.02470    0.02689 =
         0.02641   -0.00125   -0.00592    0.00068
AFIX  43
H6B   2    0.595596    0.171013    0.321983    11.00000   -1.20000
AFIX   0
C6A   1    0.334538   -0.104483    0.276718    11.00000    0.03004    0.02494 =
         0.02726   -0.00180   -0.00700    0.00492
AFIX  43
H6A   2    0.413023   -0.185611    0.300831    11.00000   -1.20000
HKLF    4
REM  in3sofo in P -1
REM R1 =  0.0297 for   2857 Fo > 4sig(Fo)  and  0.0427 for all   3600 data
REM    214 parameters refined using      3 restraints
END
WGHT      0.0447      0.0995
REM Highest difference peak  0.259,  deepest hole -0.281,  1-sigma level  0.060
Q1    1   0.3268  0.4174  0.0943  11.00000  0.05    0.26
Q2    1   0.1324  0.0811  0.1522  11.00000  0.05    0.19
Q3    1   0.2816  0.1596  0.5358  11.00000  0.05    0.19
Q4    1   0.1819  0.0869  0.0524  11.00000  0.05    0.19
Q5    1   0.3099  0.4389  0.1882  11.00000  0.05    0.18
Q6    1   0.3067  0.3641  0.1739  11.00000  0.05    0.17
Q7    1   0.3821  0.1612  0.5970  11.00000  0.05    0.17
Q8    1   0.2894 -0.0920  0.2185  11.00000  0.05    0.17
Q9    1   0.4596  0.1120  0.1579  11.00000  0.05    0.17
Q10   1   0.3605  0.1304  0.6888  11.00000  0.05    0.16
Q11   1   0.3656 -0.0288  0.2410  11.00000  0.05    0.16
Q12   1   0.5023  0.2986  0.2512  11.00000  0.05    0.15
Q13   1   0.2468  0.6613  0.4548  11.00000  0.05    0.15
Q14   1  -0.2965  0.3209  0.2651  11.00000  0.05    0.15
Q15   1   0.5659 -0.1186  0.1419  11.00000  0.05    0.15
Q16   1  -0.1088  0.5518  0.1755  11.00000  0.05    0.15
Q17   1   0.4532  0.0038  0.1622  11.00000  0.05    0.14
Q18   1   0.1900  0.2738 -0.0374  11.00000  0.05    0.14
Q19   1   0.2742  0.6776  0.1658  11.00000  0.05    0.14
Q20   1   0.3868  0.5576  0.1161  11.00000  0.05    0.14
;
