# Supplementary material for: 2-Amino-3-carb­oxy­pyridinium chloride hemihydrate
Source: Acta Crystallogr Sect E Struct Rep Online. 2012 Apr 21;68(Pt 5):o1493–4. doi: 10.1107/S1600536812017230 (PMC3344603; doi:10.1107/S1600536812017230)
Supplement: Supplementary file 2 [file e-68-o1493-Isup2.hkl]

#
# h,k,l, Fc-squared, Fo-squared, sigma(Fo-squared) and status flag
#
data_I
_shelx_title ' in3sofo in P -1'
_shelx_refln_list_code          4
_shelx_F_calc_maximum      244.05
_exptl_crystal_F_000       380.00
_reflns_d_resolution_high  0.7479
 
loop_
 _symmetry_equiv_pos_as_xyz
 'x, y, z'
 '-x, -y, -z'
 
_cell_length_a     7.8949
_cell_length_b     9.1639
_cell_length_c    11.0285
_cell_angle_alpha  81.392
_cell_angle_beta   81.276
_cell_angle_gamma  81.682
 
_shelx_F_squared_multiplier     1.000
 
loop_
 _refln_index_h
 _refln_index_k
 _refln_index_l
 _refln_F_squared_calc
 _refln_F_squared_meas
 _refln_F_squared_sigma
 _refln_observed_status
   2   0   0     4749.30     4576.67     26.57 o
   3   0   0      400.80      399.98      2.59 o
   4   0   0       90.55       81.77      1.65 o
   5   0   0       18.73       23.94      1.35 o
   6   0   0      261.13      276.70      3.67 o
   7   0   0       11.65       11.02      1.93 o
   8   0   0        4.76        3.83      2.13 o
   9   0   0        0.02       -0.56      3.02 o
  -9   1   0      129.20      145.36      5.66 o
  -8   1   0      152.03      148.69      5.75 o
  -7   1   0       29.44       30.08      2.48 o
  -6   1   0       78.35       68.89      2.69 o
  -5   1   0      347.40      355.78      3.96 o
  -4   1   0      201.57      197.53      4.35 o
  -3   1   0      209.47      191.51      3.73 o
  -2   1   0     1140.26     1142.79     11.62 o
  -1   1   0     4258.95     4017.13     25.21 o
   2   1   0      256.88      272.10     15.11 o
   3   1   0      538.71      590.17      3.92 o
   4   1   0      412.39      397.67      4.92 o
   5   1   0        3.88        4.28      1.39 o
   6   1   0      244.28      241.64      3.53 o
   7   1   0      168.59      177.03      4.29 o
   8   1   0        0.19        2.45      2.27 o
   9   1   0       81.43       84.71      4.84 o
  -9   2   0       27.58       23.60      3.76 o
  -8   2   0        0.36        0.71      2.65 o
  -7   2   0        2.89        2.60      2.27 o
  -6   2   0        5.65        7.23      1.86 o
  -5   2   0      149.00      155.11      2.92 o
  -4   2   0      692.41      731.27      9.63 o
  -3   2   0      178.17      173.99      2.03 o
  -2   2   0     1611.41     1585.09     16.79 o
  -1   2   0      701.37      738.21      9.95 o
   0   2   0     1063.76     1035.99     10.10 o
   1   2   0      718.68      740.38      8.96 o
   2   2   0    59562.08    50077.92   1839.87 o
   3   2   0        0.24        0.26      0.59 o
   4   2   0     2439.04     2430.91     11.18 o
   5   2   0       22.03       22.67      1.68 o
   6   2   0       39.19       37.98      2.56 o
   7   2   0        8.48        9.24      2.23 o
   8   2   0       36.83       34.35      3.19 o
   9   2   0        0.65       -2.03      3.80 o
  -9   3   0       36.25       30.97      3.98 o
  -8   3   0      134.50      141.79      5.30 o
  -7   3   0      464.16      483.34      9.25 o
  -6   3   0       77.99       70.66      4.12 o
  -5   3   0       55.44       55.83      2.55 o
  -4   3   0      268.92      254.15      2.68 o
  -3   3   0      152.94      159.91      2.35 o
  -2   3   0        2.51        5.72      1.39 o
  -1   3   0      180.83      158.52      2.55 o
   0   3   0      570.92      564.62      3.39 o
   1   3   0     3909.42     3862.44     15.81 o
   2   3   0        2.41        0.97      0.92 o
   3   3   0        0.27        0.90      1.38 o
   4   3   0      361.58      360.99      4.95 o
   5   3   0        5.49        9.51      2.46 o
   6   3   0       34.67       34.48      2.96 o
   7   3   0       26.08       20.57      2.81 o
   8   3   0      104.18      114.31      5.70 o
   9   3   0       21.77       22.14      4.36 o
  -9   4   0       34.16       45.42      4.97 o
  -8   4   0        2.92       -0.48      2.84 o
  -7   4   0       36.77       36.35      3.66 o
  -6   4   0       21.16       19.47      3.38 o
  -5   4   0        1.28       -0.70      2.51 o
  -4   4   0      164.47      162.96      3.44 o
  -3   4   0      345.71      352.31      4.14 o
  -2   4   0      466.35      540.78      6.03 o
  -1   4   0      472.04      440.08      4.68 o
   0   4   0     1973.57     1956.10     10.06 o
   1   4   0       86.21       76.41      2.04 o
   2   4   0       33.80       21.14      1.94 o
   3   4   0      109.05       83.67      3.01 o
   4   4   0     9005.52     9098.80     37.44 o
   5   4   0       73.23       73.28      3.52 o
   6   4   0      550.02      563.40      8.33 o
   7   4   0       13.35       13.88      3.37 o
   8   4   0       58.44       56.38      4.65 o
   9   4   0       23.01       22.74      4.88 o
  -8   5   0      102.42      107.41      5.46 o
  -7   5   0        0.10       -0.23      2.77 o
  -6   5   0      577.20      629.53     12.57 o
  -5   5   0      531.78      549.90      9.22 o
  -4   5   0       18.44       19.41      4.72 o
  -3   5   0      333.02      329.16      4.83 o
  -2   5   0      191.47      184.86      5.59 o
  -1   5   0        0.03        0.48      1.61 o
   0   5   0       71.98       71.43      2.16 o
   1   5   0        4.16        2.45      1.35 o
   2   5   0       57.13       59.61      2.38 o
   3   5   0     1123.31     1157.92      9.59 o
   4   5   0       10.01        7.54      3.25 o
   5   5   0       15.78       15.78      3.60 o
   6   5   0      264.91      285.60      6.71 o
   7   5   0        0.28        0.11      3.12 o
   8   5   0        8.44        4.46      3.31 o
   9   5   0       24.71       25.59     12.83 o
  -8   6   0       13.78       22.95      3.64 o
  -7   6   0       32.99       43.89      3.95 o
  -6   6   0       17.25       14.81     10.17 o
  -5   6   0       45.11       49.07      5.00 o
  -4   6   0       38.84       38.37      4.50 o
  -3   6   0       10.22        9.24      2.79 o
  -2   6   0      351.62      358.49      5.40 o
  -1   6   0      190.47      197.14      4.35 o
   0   6   0       33.55       44.77      2.07 o
   1   6   0      393.43      394.36      3.89 o
   2   6   0      546.56      546.24      4.93 o
   3   6   0       39.72       39.72      2.48 o
   4   6   0      115.98      105.60      4.62 o
   5   6   0       33.87       29.84      3.75 o
   6   6   0     1119.12     1061.67     12.13 o
   7   6   0       23.06       29.41      4.34 o
   8   6   0       53.51       49.73      5.09 o
   9   6   0       18.84       19.22      6.97 o
  -7   7   0       52.04       56.09     10.93 o
  -6   7   0       48.89       59.51     18.16 o
  -5   7   0       89.88      102.02     16.63 o
  -4   7   0      764.62      827.09     12.05 o
  -3   7   0      131.36      128.70      8.27 o
  -2   7   0      259.56      244.53      6.25 o
  -1   7   0      259.53      254.49      7.23 o
   0   7   0       10.50        6.10      1.97 o
   1   7   0       24.51       22.17      1.77 o
   2   7   0       53.04       54.27      2.47 o
   3   7   0        8.39        6.54      3.07 o
   4   7   0       12.92       13.51      3.58 o
   5   7   0      229.44      241.03      6.55 o
   6   7   0        3.79        3.25      3.27 o
   7   7   0       45.65       45.65      4.90 o
   8   7   0      119.47      124.45      6.85 o
   9   7   0        6.79        5.63      7.18 o
  -6   8   0        5.04        4.31      8.18 o
  -5   8   0       12.85        4.95      8.64 o
  -4   8   0       17.99       10.92      5.03 o
  -3   8   0       36.17       32.95      3.52 o
  -2   8   0        7.18        5.11      2.84 o
  -1   8   0       57.54       52.49      3.51 o
   0   8   0      185.83      190.40      4.81 o
   1   8   0        7.43        7.94      1.81 o
   2   8   0        8.60        6.54      1.58 o
   3   8   0      115.94      118.15      3.96 o
   4   8   0       33.58       32.25      3.46 o
   5   8   0       84.45       83.01      4.71 o
   6   8   0       11.18       12.15      4.43 o
   7   8   0      152.23      137.82      7.00 o
   8   8   0      171.69      133.80     16.61 o
  -5   9   0       41.64       45.57     10.53 o
  -4   9   0        1.15        0.34      6.20 o
  -3   9   0      204.28      219.96      9.66 o
  -2   9   0      317.44      327.49     11.08 o
  -1   9   0        5.55        5.98      4.71 o
   0   9   0      247.47      251.16      6.40 o
   1   9   0       44.22       40.84      2.73 o
   2   9   0        8.63        8.38      2.00 o
   3   9   0        4.08        4.40      2.18 o
   4   9   0       13.50       10.39      2.96 o
   5   9   0        3.46       -0.17      3.44 o
   6   9   0       15.87       13.47      5.56 o
   7   9   0       51.91       56.17     12.88 o
  -3  10   0        3.37        0.13      4.49 o
  -2  10   0        4.79        6.20      5.08 o
  -1  10   0        8.69        8.84      4.00 o
   0  10   0        5.08        5.76      2.98 o
   1  10   0       48.32       47.00      4.66 o
   2  10   0       16.68       19.76      3.16 o
   3  10   0       12.66       12.70      3.01 o
   4  10   0        5.20        3.93      2.86 o
   5  10   0        3.29        3.53      3.51 o
   6  10   0        1.89        3.32      6.33 o
  -2  11   0       45.32       45.68      6.36 o
  -1  11   0      108.10      114.48      7.53 o
   0  11   0       22.45       26.45      3.33 o
   1  11   0       56.44       45.81      4.05 o
   2  11   0       62.03       63.99      4.35 o
   3  11   0        0.02       -3.21      3.21 o
   4  11   0        6.71        9.50      4.89 o
   2  12   0       17.23        0.09      6.61 o
  -4 -11   1        6.69        5.34      6.59 o
  -3 -11   1        9.47        7.67      3.31 o
  -2 -11   1       46.71       47.76      4.81 o
  -1 -11   1        7.48        5.04      3.67 o
   0 -11   1       63.13       58.60      6.52 o
   1 -11   1       30.08       31.50      4.38 o
   2 -11   1        0.11       -5.30      8.23 o
  -6 -10   1        4.04        5.05      4.90 o
  -5 -10   1      135.95      138.18      5.05 o
  -4 -10   1      225.34      220.55      5.31 o
  -3 -10   1      110.23      106.47      7.71 o
  -2 -10   1      139.11      140.37      6.48 o
  -1 -10   1       14.40       15.69      4.16 o
   0 -10   1        1.81        2.23      3.30 o
   1 -10   1        0.65       -2.89      3.83 o
   2 -10   1       10.77        5.23      4.96 o
   3 -10   1       35.34       32.41      5.69 o
  -6  -9   1        1.50       -2.07      4.33 o
  -5  -9   1       33.54       26.73      2.72 o
  -4  -9   1      165.80      163.26      4.63 o
  -3  -9   1      110.66      115.48      4.13 o
  -2  -9   1        7.98        6.24      2.45 o
  -1  -9   1      120.82      115.10      3.97 o
   0  -9   1       23.82       24.14      2.65 o
   1  -9   1      136.35      143.05      5.41 o
   2  -9   1      197.34      200.75      7.89 o
   3  -9   1       24.53       17.85      5.72 o
   4  -9   1       42.81       34.28      5.60 o
  -8  -8   1       14.01        7.11      8.01 o
  -7  -8   1      201.96      203.04      8.22 o
  -6  -8   1       63.58       71.35      4.64 o
  -5  -8   1       43.49       41.70      4.20 o
  -4  -8   1       26.12       20.38      2.77 o
  -3  -8   1      553.08      557.82      9.30 o
  -2  -8   1      352.24      373.68      5.47 o
  -1  -8   1      461.84      448.72      6.39 o
   0  -8   1      265.34      278.87      5.41 o
   1  -8   1        6.52        4.36      2.18 o
   2  -8   1        3.84        2.75      2.72 o
   3  -8   1        3.44        1.44      2.93 o
   4  -8   1        4.89        5.93      3.28 o
   5  -8   1      102.28      103.32      6.97 o
   6  -8   1       14.25       13.97      9.47 o
  -8  -7   1       37.32       29.27      4.49 o
  -7  -7   1        8.97        6.42      3.69 o
  -6  -7   1        9.50        7.39      3.39 o
  -5  -7   1       19.18       25.29      5.42 o
  -4  -7   1       11.60       11.16      3.95 o
  -3  -7   1        0.53        1.48      2.48 o
  -2  -7   1      671.53      676.88      5.80 o
  -1  -7   1       70.54       73.20      2.59 o
   0  -7   1      242.46      235.69      5.23 o
   1  -7   1      213.88      193.17      4.88 o
   2  -7   1       68.37       62.54      4.08 o
   3  -7   1      467.97      477.35     11.01 o
   4  -7   1      129.82      128.24      7.06 o
   5  -7   1        0.46       -0.24      3.53 o
   6  -7   1      122.96      123.53      7.51 o
   7  -7   1       52.87       57.06      6.15 o
  -9  -6   1        2.67       -7.03      7.03 o
  -8  -6   1       35.42       48.19      5.06 o
  -7  -6   1      173.95      154.46      5.67 o
  -6  -6   1        0.37        0.61      3.40 o
  -5  -6   1      913.86      911.36     12.74 o
  -4  -6   1      181.69      180.04      6.47 o
  -3  -6   1        3.72        3.61      2.14 o
  -2  -6   1      301.34      275.33      4.15 o
  -1  -6   1     1218.28     1184.67     15.97 o
   0  -6   1      394.69      458.04      6.31 o
   1  -6   1      887.75      933.06     14.66 o
   2  -6   1      207.39      219.26      9.39 o
   3  -6   1        4.53        4.66      2.88 o
   4  -6   1        0.07       -0.75      3.01 o
   5  -6   1        0.68        0.72      4.08 o
   6  -6   1        0.81       -1.99      3.96 o
   7  -6   1      129.14      132.24      7.79 o
   8  -6   1        1.59        1.72      5.57 o
  -9  -5   1        0.75        4.00      4.68 o
  -8  -5   1        0.47        3.95      3.18 o
  -7  -5   1      103.56      107.78      5.00 o
  -6  -5   1      186.29      189.28      5.17 o
  -5  -5   1        5.26        4.64      2.89 o
  -4  -5   1        0.86        0.36      2.94 o
  -3  -5   1       65.93       67.57      2.51 o
  -2  -5   1      424.59      399.34      5.48 o
  -1  -5   1       74.15       53.23      2.22 o
   0  -5   1     1245.71     1227.08     12.54 o
   1  -5   1       33.88       22.30      2.37 o
   2  -5   1      695.20      619.80     11.40 o
   3  -5   1       24.25       20.52      2.67 o
   4  -5   1      605.64      597.37      9.59 o
   5  -5   1      471.83      467.46      8.73 o
   6  -5   1        0.13       -1.35      2.95 o
   7  -5   1       28.29       25.53      3.42 o
   8  -5   1       81.22       85.65      5.16 o
  -9  -4   1       25.44       17.80      4.68 o
  -8  -4   1        6.21        7.45      3.06 o
  -7  -4   1      149.09      153.68      4.81 o
  -6  -4   1      234.29      237.11      5.40 o
  -5  -4   1      212.45      213.64      4.84 o
  -4  -4   1       53.30       43.21      3.43 o
  -3  -4   1     2493.85     2516.28     10.38 o
  -2  -4   1      119.94      118.04      3.53 o
  -1  -4   1      493.99      464.81      5.90 o
   0  -4   1      700.88      666.53      8.04 o
   1  -4   1     1316.96     1308.04     10.12 o
   2  -4   1      463.86      591.73     16.46 o
   3  -4   1      568.28      625.75      5.84 o
   4  -4   1       61.60       64.89      2.37 o
   5  -4   1       22.32       19.19      3.12 o
   6  -4   1        5.25        1.27      2.93 o
   7  -4   1        8.96        3.82      3.18 o
   8  -4   1        8.70        7.14      3.04 o
   9  -4   1       64.08       63.03      6.55 o
  -9  -3   1       70.10       78.70      6.38 o
  -8  -3   1       44.79       44.07      4.32 o
  -7  -3   1       61.00       60.01      3.38 o
  -6  -3   1        0.91        0.34      2.37 o
  -5  -3   1      160.32      166.38      4.16 o
  -4  -3   1      621.92      637.24      4.66 o
  -3  -3   1       26.23       28.71      3.21 o
  -2  -3   1        3.41        6.17      1.11 o
  -1  -3   1      493.77      450.53      4.05 o
   0  -3   1     2950.62     2918.11     23.92 o
   1  -3   1       63.27       62.77      1.43 o
   2  -3   1      519.66      541.41      5.27 o
   3  -3   1      491.81      467.95      5.64 o
   4  -3   1      389.75      366.57      4.85 o
   5  -3   1      114.25      114.59      3.39 o
   6  -3   1      746.42      761.30     10.83 o
   7  -3   1      136.73      132.17      8.26 o
   8  -3   1       74.14       75.17      4.23 o
   9  -3   1       22.74       28.58      4.53 o
 -10  -2   1       34.95       21.92      6.38 o
  -9  -2   1       36.88       36.63      4.26 o
  -8  -2   1       84.40       91.45      4.38 o
  -7  -2   1       53.97       59.54      3.64 o
  -6  -2   1       35.46       38.61      2.87 o
  -5  -2   1      948.51      933.32     11.58 o
  -4  -2   1      324.63      295.14      3.32 o
  -3  -2   1      128.35      168.65      4.20 o
  -2  -2   1       44.88       31.72      1.43 o
  -1  -2   1     3947.73     3930.12     42.07 o
   0  -2   1        6.29        9.69      0.81 o
   1  -2   1     1689.13     1679.93      8.32 o
   2  -2   1      376.57      365.25      4.73 o
   3  -2   1      433.98      468.39      4.04 o
   4  -2   1      394.45      508.52      4.99 o
   5  -2   1       70.79       76.82      2.18 o
   6  -2   1        7.39        6.78      1.79 o
   7  -2   1       49.69       46.99      3.67 o
   8  -2   1        3.41        0.69      2.76 o
   9  -2   1       37.50       31.50      4.58 o
  -9  -1   1      186.84      178.80      6.86 o
  -8  -1   1        0.29        0.87      2.30 o
  -7  -1   1      315.29      323.27      5.83 o
  -6  -1   1        9.85        9.69      1.66 o
  -5  -1   1      638.86      639.66      6.11 o
  -4  -1   1       79.07       72.00      2.35 o
  -3  -1   1      294.41      306.37      6.60 o
  -2  -1   1     1025.47     1019.38      6.10 o
  -1  -1   1       68.38       73.54      1.26 o
   0  -1   1      582.85      521.33      4.03 o
   1  -1   1     1272.12     1258.11     10.61 o
   2  -1   1     4194.39     4127.55     39.87 o
   3  -1   1       39.76       41.36      1.48 o
   4  -1   1       11.51        8.42      1.46 o
   5  -1   1      510.76      489.71      5.00 o
   6  -1   1        4.41        5.59      1.78 o
   7  -1   1      288.54      298.73      5.39 o
   8  -1   1      258.22      259.79      9.70 o
   9  -1   1        2.56        5.22      2.83 o
  -9   0   1        8.24        6.20      3.61 o
  -8   0   1       95.12       97.33      4.09 o
  -7   0   1      292.15      302.26      5.25 o
  -6   0   1      504.96      507.88      5.45 o
  -5   0   1        3.60        2.90      0.67 o
  -4   0   1      651.16      650.06      3.98 o
  -3   0   1     1853.61     1807.77     17.61 o
  -2   0   1       11.36       23.41      2.84 o
  -1   0   1      422.20      358.23      2.81 o
   1   0   1     1000.60      876.60      8.23 o
   2   0   1      165.68      191.54      3.49 o
   3   0   1      744.57      729.50      8.98 o
   4   0   1        1.22        2.71      2.03 o
   5   0   1       49.99       46.00      1.99 o
   6   0   1      284.59      333.67      5.94 o
   7   0   1        0.08        0.71      1.82 o
   8   0   1        3.27        2.31      2.75 o
   9   0   1       33.37       33.16      4.31 o
 -10   1   1        7.39       12.47      7.55 o
  -9   1   1        2.99        5.57      2.69 o
  -8   1   1       15.63       15.19      2.58 o
  -7   1   1       53.50       55.93      2.73 o
  -6   1   1       35.28       34.26      2.24 o
  -5   1   1      585.16      575.44      9.37 o
  -4   1   1       23.85       18.99      1.56 o
  -3   1   1     2177.28     2115.37      9.94 o
  -2   1   1      899.03      808.96      7.44 o
  -1   1   1      677.26      688.61      7.65 o
   1   1   1       26.49       31.91      0.59 o
   2   1   1     2193.49     2164.26     13.56 o
   3   1   1      829.39      814.69      7.66 o
   4   1   1      872.56      879.28      6.57 o
   5   1   1      316.71      346.74      3.73 o
   6   1   1      138.64      141.50      2.92 o
   7   1   1      114.71      115.99      3.27 o
   8   1   1       56.32       52.23      3.74 o
   9   1   1      143.33      140.39      6.29 o
  -9   2   1        0.68       -2.08      4.02 o
  -8   2   1       48.74       46.62      4.92 o
  -7   2   1       19.59       17.36      2.59 o
  -6   2   1      311.12      325.51      5.02 o
  -5   2   1      865.10      874.83      8.17 o
  -4   2   1      957.41      974.06     10.90 o
  -3   2   1      729.09      683.41      7.01 o
  -2   2   1     1972.91     1906.63     13.67 o
  -1   2   1      244.27      244.38      3.64 o
   0   2   1     2002.84     2052.05      7.27 o
   1   2   1     1457.55     1320.74      4.29 o
   2   2   1     3295.12     3331.63     18.00 o
   3   2   1       14.72       10.02      0.84 o
   4   2   1       21.53       15.96      1.55 o
   5   2   1       66.08       63.02      1.36 o
   6   2   1       48.53       49.17      2.80 o
   7   2   1        4.32        3.55      2.56 o
   8   2   1      176.95      174.84      5.54 o
   9   2   1        0.31        0.14      3.44 o
  -9   3   1        0.04       -2.48      3.81 o
  -8   3   1        0.18       -0.77      2.75 o
  -7   3   1       20.57       19.96      3.19 o
  -6   3   1      164.65      177.95      4.42 o
  -5   3   1       42.54       37.98      2.45 o
  -4   3   1       41.18       38.88      2.16 o
  -3   3   1      346.15      358.51      6.54 o
  -2   3   1       42.76       36.80      1.23 o
  -1   3   1     2176.02     2194.06     14.81 o
   0   3   1      853.49      801.82      6.99 o
   1   3   1      740.99      795.80      6.14 o
   2   3   1       98.17       98.48      2.31 o
   3   3   1        7.96        7.94      1.27 o
   4   3   1     1448.98     1528.79     18.01 o
   5   3   1      205.98      206.53      2.46 o
   6   3   1       19.27       20.03      2.86 o
   7   3   1      361.90      372.32      6.33 o
   8   3   1       46.38       48.68      3.66 o
   9   3   1        0.79       -2.05      3.88 o
  10   3   1       48.59       44.05      7.64 o
  -9   4   1        4.10       -1.95      3.44 o
  -8   4   1        8.19        4.67      2.77 o
  -7   4   1        6.15        5.70      2.67 o
  -6   4   1       88.13       85.97      4.27 o
  -5   4   1      105.96      106.77      3.33 o
  -4   4   1      637.94      630.61      9.39 o
  -3   4   1      695.03      704.82      5.86 o
  -2   4   1      414.26      451.22      5.03 o
  -1   4   1     1752.44     1737.01     13.01 o
   0   4   1      902.33      883.45      6.01 o
   1   4   1      495.76      504.77      5.84 o
   2   4   1     2015.54     1997.40     17.64 o
   3   4   1     1360.13     1410.31     14.93 o
   4   4   1     2441.68     2457.87     18.77 o
   5   4   1       38.34       34.88      2.19 o
   6   4   1       19.75       21.15      3.42 o
   7   4   1        0.05       -1.11      3.31 o
   8   4   1       29.37       22.27      3.95 o
   9   4   1        0.97       -5.54      5.54 o
  10   4   1       65.17       64.38      8.74 o
  -8   5   1       16.42       18.39      3.50 o
  -7   5   1       45.85       47.66      3.89 o
  -6   5   1        0.74       -1.14      2.52 o
  -5   5   1        0.25        0.27      2.55 o
  -4   5   1      491.54      517.43      7.35 o
  -3   5   1      306.78      311.24      4.55 o
  -2   5   1        1.42        2.18      1.40 o
  -1   5   1       17.16       16.96      1.64 o
   0   5   1        0.04        0.78      1.09 o
   1   5   1      622.21      621.21      6.14 o
   2   5   1       91.44       76.60      2.19 o
   3   5   1      494.43      534.05      4.65 o
   4   5   1       56.65       57.51      2.93 o
   5   5   1       45.70       42.10      2.40 o
   6   5   1      634.91      637.61      9.89 o
   7   5   1       13.96       13.68      4.02 o
   8   5   1       17.04       16.56      4.18 o
   9   5   1      150.68      149.62      8.28 o
  10   5   1        0.33        1.49      6.24 o
  -8   6   1       15.95       31.39      5.48 o
  -7   6   1        7.88       13.22      3.58 o
  -6   6   1        0.68       -1.52      3.51 o
  -5   6   1        7.01        4.77      3.25 o
  -4   6   1       36.43       39.51      8.46 o
  -3   6   1      226.34      238.12      4.78 o
  -2   6   1      519.15      522.69      7.14 o
  -1   6   1       30.93       29.50      1.99 o
   0   6   1        0.15       -0.23      1.25 o
   1   6   1      810.59      805.40      5.30 o
   2   6   1        7.03        5.52      1.33 o
   3   6   1      790.52      781.24      6.62 o
   4   6   1      674.29      689.87      8.25 o
   5   6   1      965.23      968.84      8.62 o
   6   6   1     1029.15     1046.33     11.72 o
   7   6   1        0.05        0.96      3.80 o
   8   6   1       51.87       43.23      4.84 o
   9   6   1        0.01       -3.82      3.82 o
  -7   7   1       37.88       21.61      8.26 o
  -6   7   1       12.46        3.74      8.85 o
  -5   7   1      165.94      181.55      7.78 o
  -4   7   1       19.60       14.02      3.54 o
  -3   7   1       60.20       59.56      3.90 o
  -2   7   1      495.59      525.48      9.54 o
  -1   7   1      227.49      229.62      6.29 o
   0   7   1       14.64       14.25      1.60 o
   1   7   1        3.92        4.44      1.33 o
   2   7   1       40.44       43.60      1.93 o
   3   7   1      117.61      109.65      2.89 o
   4   7   1        9.01        7.72      2.39 o
   5   7   1      217.67      230.36      8.89 o
   6   7   1        0.69        3.25      4.26 o
   7   7   1       22.98       25.07      4.50 o
   8   7   1      177.21      166.50      9.41 o
   9   7   1        0.21        1.88      6.24 o
  -6   8   1       22.04       53.98     10.57 o
  -5   8   1       28.13       20.73      9.09 o
  -4   8   1        7.22        6.52      8.53 o
  -3   8   1        0.78        0.41      4.78 o
  -2   8   1        2.59        3.31      4.94 o
  -1   8   1      155.04      165.82      4.36 o
   0   8   1      110.18      120.15      3.82 o
   1   8   1      137.30      131.44      2.79 o
   2   8   1       49.47       49.31      2.03 o
   3   8   1       69.52       73.86      2.85 o
   4   8   1       85.44       88.40      4.08 o
   5   8   1      303.31      305.42      8.91 o
   6   8   1      140.30      123.50      6.41 o
   7   8   1      486.03      467.93     11.38 o
   8   8   1      301.79      264.98     11.10 o
  -4   9   1      115.01      105.24     12.55 o
  -3   9   1      144.27      144.84     11.83 o
  -2   9   1      116.14      117.42      7.89 o
  -1   9   1      123.06      125.87      5.61 o
   0   9   1      171.41      176.98      4.91 o
   1   9   1       44.63       47.26      2.75 o
   2   9   1       12.26       10.13      2.87 o
   3   9   1        1.28       -0.07      2.72 o
   4   9   1       50.16       52.04      3.00 o
   5   9   1       29.56       23.88      3.73 o
   6   9   1       36.29       29.52      3.83 o
   7   9   1       56.31       46.93      5.52 o
  -3  10   1       59.14       46.09      6.20 o
  -2  10   1       14.02        8.29      4.69 o
  -1  10   1       33.48       30.26      5.56 o
   0  10   1       36.48       38.18      3.32 o
   1  10   1       19.34       15.32      2.85 o
   2  10   1        0.00       -1.83      2.73 o
   3  10   1      220.64      225.02      5.91 o
   4  10   1       12.37       10.32      3.42 o
   5  10   1        9.10       11.08      3.54 o
   6  10   1       69.22       71.68      5.53 o
  -2  11   1      119.88      126.13      6.53 o
  -1  11   1       33.14       28.29      4.51 o
   0  11   1      140.12      138.03      5.50 o
   1  11   1       59.87       63.31      4.23 o
   2  11   1       11.88       10.45      3.34 o
   3  11   1        2.81        5.13      3.26 o
   4  11   1        0.07       -3.12      3.12 o
   5  11   1        0.04       -4.85      6.63 o
   1  12   1       61.04       64.77      7.83 o
  -4 -11   2        4.90       -1.63      6.75 o
  -3 -11   2       35.27       35.82      8.21 o
  -2 -11   2      228.98      236.97      8.33 o
  -1 -11   2       11.04        3.53      3.51 o
   0 -11   2      461.14      483.81     11.36 o
   1 -11   2       41.14       47.35      7.18 o
   2 -11   2        0.30       18.22      7.64 o
  -6 -10   2       28.36       38.03      5.77 o
  -5 -10   2       12.11       11.12      3.46 o
  -4 -10   2       29.91       26.89      3.24 o
  -3 -10   2        0.09       -0.59      2.60 o
  -2 -10   2        0.56        3.05      2.57 o
  -1 -10   2        8.07        6.68      2.55 o
   0 -10   2       38.82       41.11      3.13 o
   1 -10   2       88.33       84.18      4.77 o
   2 -10   2       35.72       26.68      5.52 o
   3 -10   2        3.08        5.36      5.10 o
  -6  -9   2        3.99        2.30      3.37 o
  -5  -9   2       14.65       13.18      2.52 o
  -4  -9   2       23.90       22.57      2.84 o
  -3  -9   2        2.93        2.42      2.60 o
  -2  -9   2      182.96      182.54      5.49 o
  -1  -9   2       83.61       88.19      3.76 o
   0  -9   2      223.75      219.57      5.33 o
   1  -9   2        0.33       -0.55      2.46 o
   2  -9   2      752.40      753.07     12.08 o
   3  -9   2        3.49        2.16      3.19 o
   4  -9   2       43.88       36.24     11.11 o
  -7  -8   2      134.89      134.59      7.33 o
  -6  -8   2       42.10       39.56      4.11 o
  -5  -8   2        7.80        8.09      4.18 o
  -4  -8   2      137.09      155.37      6.10 o
  -3  -8   2        1.19       -0.83      2.54 o
  -2  -8   2       32.10       29.94      3.31 o
  -1  -8   2        8.47       11.47      2.53 o
   0  -8   2        3.64        2.06      2.33 o
   1  -8   2       19.25       16.72      2.80 o
   2  -8   2      162.70      159.60     10.30 o
   3  -8   2      115.97      100.48      5.31 o
   4  -8   2      162.97      135.26      6.04 o
   5  -8   2        1.62        7.76      3.40 o
   6  -8   2       46.93       37.75      6.73 o
  -8  -7   2        3.76        0.77      3.65 o
  -7  -7   2        4.23        4.49      3.49 o
  -6  -7   2        3.18        5.10      3.30 o
  -5  -7   2       61.71       62.44      5.20 o
  -4  -7   2        2.54        0.65      3.90 o
  -3  -7   2      129.78      131.96      4.69 o
  -2  -7   2        4.94        1.53      2.04 o
  -1  -7   2      145.02      127.61      3.76 o
   0  -7   2      793.67      797.91     12.78 o
   1  -7   2       12.40       15.22      2.74 o
   2  -7   2       61.88       50.52      4.05 o
   3  -7   2        2.51        0.02      2.93 o
   4  -7   2      562.91      545.11     10.39 o
   5  -7   2       26.19       29.16      3.72 o
   6  -7   2       80.98       78.55      6.61 o
   7  -7   2        9.96        7.28      4.93 o
  -8  -6   2      131.55      121.90      6.17 o
  -7  -6   2       40.96       45.09      4.33 o
  -6  -6   2       37.77       38.34      3.61 o
  -5  -6   2      541.11      586.99     10.70 o
  -4  -6   2        1.41        1.66      2.96 o
  -3  -6   2      248.08      236.56      6.95 o
  -2  -6   2      206.02      215.71      3.18 o
  -1  -6   2      336.58      354.04      5.25 o
   0  -6   2       59.11       65.73      3.25 o
   1  -6   2      124.58      142.39      4.26 o
   2  -6   2        5.35        7.31      2.89 o
   3  -6   2        9.53        7.18      2.92 o
   4  -6   2      277.69      270.16      9.69 o
   5  -6   2      168.17      158.34      6.30 o
   6  -6   2      318.46      295.08     10.28 o
   7  -6   2        1.33        4.59      4.43 o
   8  -6   2        0.42        6.92      6.52 o
  -9  -5   2       13.87       -4.29      6.84 o
  -8  -5   2       10.28        8.39      3.06 o
  -7  -5   2       42.67       36.19      3.28 o
  -6  -5   2       13.25       10.87      2.83 o
  -5  -5   2        2.44        1.16      3.11 o
  -4  -5   2       16.32       15.52      3.16 o
  -3  -5   2       98.53      104.61      2.80 o
  -2  -5   2      126.20      133.89      2.94 o
  -1  -5   2      172.97      186.32      3.18 o
   0  -5   2      322.02      349.05      7.81 o
   1  -5   2      999.37      955.36      9.49 o
   2  -5   2     1072.33     1091.67      7.36 o
   3  -5   2      130.50      123.65      3.84 o
   4  -5   2        0.43        0.82      1.70 o
   5  -5   2       82.69       65.32      3.68 o
   6  -5   2      169.67      153.88      7.12 o
   7  -5   2       63.35       63.43      4.57 o
   8  -5   2       38.22       41.37      4.25 o
  -9  -4   2       69.05       80.78      6.62 o
  -8  -4   2       37.33       41.37      4.96 o
  -7  -4   2      204.78      207.66      5.43 o
  -6  -4   2      206.73      199.96      5.54 o
  -5  -4   2        1.08        1.50      2.97 o
  -4  -4   2      232.31      219.47      5.30 o
  -3  -4   2     1071.77     1086.21      9.98 o
  -2  -4   2      273.68      269.62      5.83 o
  -1  -4   2      961.68      973.05     12.54 o
   0  -4   2       20.62       18.48      2.39 o
   1  -4   2     2266.11     2437.48     20.45 o
   2  -4   2      169.34      202.38      5.32 o
   3  -4   2      337.97      368.57      5.48 o
   4  -4   2       13.24        9.83      1.62 o
   5  -4   2        0.81        1.73      2.63 o
   6  -4   2      170.87      163.78      5.86 o
   7  -4   2      186.00      176.10      6.32 o
   8  -4   2      261.24      240.98      7.69 o
   9  -4   2        2.60       10.49      6.92 o
  -9  -3   2       38.64       43.87      4.59 o
  -8  -3   2        3.48        4.15      2.90 o
  -7  -3   2       13.12       12.50      2.55 o
  -6  -3   2        7.75        7.09      2.52 o
  -5  -3   2       91.83       93.09      4.05 o
  -4  -3   2        4.02        4.28      0.64 o
  -3  -3   2       85.55       77.74      2.20 o
  -2  -3   2        2.35        1.79      1.84 o
  -1  -3   2       24.48       15.84      1.61 o
   0  -3   2      488.65      506.54      3.95 o
   1  -3   2       17.75       25.18      1.13 o
   2  -3   2     2357.70     2446.93     11.67 o
   3  -3   2     1213.22     1179.83      7.69 o
   4  -3   2      357.01      370.72      4.76 o
   5  -3   2      449.09      443.01      6.04 o
   6  -3   2        0.24       -1.24      3.11 o
   7  -3   2      254.75      250.56      7.22 o
   8  -3   2       18.71       14.33      3.40 o
   9  -3   2       29.73       31.53      4.06 o
 -10  -2   2      131.70      129.14     10.27 o
  -9  -2   2      174.52      178.69      7.30 o
  -8  -2   2       51.67       46.63      4.53 o
  -7  -2   2       34.63       38.71      3.40 o
  -6  -2   2      352.84      361.97      5.81 o
  -5  -2   2      536.46      521.19      7.78 o
  -4  -2   2       33.43       31.94      2.75 o
  -3  -2   2      138.52      159.70      7.72 o
  -2  -2   2      152.89      149.48      3.18 o
  -1  -2   2      918.29      884.92      6.49 o
   0  -2   2     1656.54     1569.97      9.52 o
   1  -2   2     1104.58     1102.55      4.44 o
   2  -2   2      162.85      166.24      2.72 o
   3  -2   2     3934.35     4104.06     14.64 o
   4  -2   2      180.08      195.53      2.83 o
   5  -2   2      250.10      264.37      4.64 o
   6  -2   2       95.37       89.81      4.55 o
   7  -2   2        0.68        2.83      3.20 o
   8  -2   2       34.19       31.12      3.41 o
   9  -2   2      118.73      110.56      5.88 o
  -9  -1   2      177.14      184.70      7.28 o
  -8  -1   2       87.01       84.78      4.87 o
  -7  -1   2       15.95       13.38      2.74 o
  -6  -1   2       48.17       46.10      2.23 o
  -5  -1   2       11.56        6.25      1.51 o
  -4  -1   2        6.00        3.32      2.25 o
  -3  -1   2       16.57       20.40      2.26 o
  -2  -1   2       17.70       24.35      1.26 o
  -1  -1   2      166.05      166.94      4.39 o
   0  -1   2      491.34      491.17      4.54 o
   2  -1   2      322.19      328.11      3.26 o
   3  -1   2      894.66      909.45      5.84 o
   4  -1   2     2893.16     2931.94     14.81 o
   5  -1   2      213.63      214.12      4.20 o
   6  -1   2        0.39        3.17      1.92 o
   7  -1   2      288.58      297.02      6.44 o
   8  -1   2       13.68        8.09      2.69 o
   9  -1   2      242.77      232.51      9.05 o
 -10   0   2       13.54       18.71      8.66 o
  -9   0   2      140.80      150.04      7.20 o
  -8   0   2      199.00      202.45      6.24 o
  -7   0   2      507.15      533.21      9.42 o
  -6   0   2        1.47        2.73      1.79 o
  -5   0   2       79.00       71.98      2.02 o
  -4   0   2      919.70      890.60      5.97 o
  -3   0   2      398.25      395.01      7.34 o
  -2   0   2      295.52      298.68      3.31 o
  -1   0   2     1048.38     1229.96     11.85 o
   0   0   2      320.52      268.16      2.51 o
   1   0   2        0.60        0.31      0.41 o
   2   0   2     1316.47     1278.04      4.74 o
   3   0   2       86.65       83.01      2.63 o
   4   0   2      205.38      190.18      4.07 o
   5   0   2     1948.61     2063.26     10.94 o
   6   0   2       35.56       29.41      2.43 o
   7   0   2       46.04       45.95      3.18 o
   8   0   2       86.87       85.92      4.49 o
   9   0   2        9.06        6.62      2.95 o
  10   0   2        2.20        3.88      7.44 o
  -9   1   2      550.59      551.73     12.70 o
  -8   1   2      159.06      165.01      4.95 o
  -7   1   2      584.96      605.94     11.50 o
  -6   1   2      164.91      159.39      3.43 o
  -5   1   2       14.33       13.43      1.76 o
  -4   1   2      156.18      144.15      1.78 o
  -3   1   2      244.54      223.77      4.11 o
  -2   1   2       59.30       52.50      1.47 o
  -1   1   2      331.13      340.08      4.26 o
   0   1   2      134.41      155.88      2.81 o
   1   1   2        5.46        6.39      0.60 o
   2   1   2     1633.36     1651.37     13.03 o
   3   1   2        4.29        8.38      1.73 o
   4   1   2        3.24        4.07      2.08 o
   5   1   2      911.81      857.69      6.61 o
   6   1   2      966.99      989.30     16.58 o
   7   1   2        9.02        9.62      2.33 o
   8   1   2       29.28       24.55      4.65 o
   9   1   2       54.99       49.51      4.11 o
  -9   2   2        3.67        1.50      2.96 o
  -8   2   2       10.64       10.06      3.28 o
  -7   2   2      151.83      156.97      4.34 o
  -6   2   2      237.70      245.88      4.85 o
  -5   2   2      700.64      724.51      6.41 o
  -4   2   2      706.51      707.76      5.80 o
  -3   2   2     1045.00      980.88     10.53 o
  -2   2   2      426.15      406.95      3.84 o
  -1   2   2       79.20       70.86      0.91 o
   0   2   2     1072.58     1128.44      7.65 o
   1   2   2      777.66      902.54      8.39 o
   2   2   2      999.69      990.81      8.70 o
   3   2   2      199.60      198.10      2.44 o
   4   2   2      190.59      182.44      3.37 o
   5   2   2       29.68       28.96      1.52 o
   6   2   2       24.00       21.05      2.12 o
   7   2   2      514.30      543.41      9.96 o
   8   2   2        1.32        0.94      3.20 o
   9   2   2        0.55        2.25      3.63 o
  10   2   2       25.32       25.38      7.32 o
  -9   3   2        0.34       -0.84      3.48 o
  -8   3   2      336.61      356.54      7.68 o
  -7   3   2     1013.10     1019.47     14.63 o
  -6   3   2      527.35      561.55      7.02 o
  -5   3   2      975.27      984.02      8.99 o
  -4   3   2       53.31       49.14      2.08 o
  -3   3   2      105.89      107.07      2.46 o
  -2   3   2       95.35       94.09      1.85 o
  -1   3   2      252.59      253.85      2.58 o
   0   3   2      364.46      341.94      4.17 o
   1   3   2      747.08      762.89      6.06 o
   2   3   2        2.10        2.69      1.10 o
   3   3   2      176.38      178.09      3.04 o
   4   3   2      869.63      859.83      5.61 o
   5   3   2       22.89       24.89      1.30 o
   6   3   2      117.60      109.53      3.71 o
   7   3   2      268.64      263.66      6.25 o
   8   3   2       89.57       89.08      4.50 o
   9   3   2       64.61       69.63      5.09 o
  10   3   2        5.47       13.60      7.51 o
  -9   4   2       12.55       11.88      6.23 o
  -8   4   2       47.60       47.07      3.56 o
  -7   4   2       20.36       17.18      2.94 o
  -6   4   2       14.89       18.18      3.11 o
  -5   4   2       25.76       26.23      2.34 o
  -4   4   2      433.94      441.66      5.90 o
  -3   4   2      217.87      205.72      1.99 o
  -2   4   2     2563.90     2585.62     20.55 o
  -1   4   2     1308.43     1242.40      7.24 o
   0   4   2       64.15       71.24      2.26 o
   1   4   2      772.12      718.52      7.18 o
   2   4   2      403.74      375.36      5.25 o
   3   4   2       88.45      116.00      2.96 o
   4   4   2      489.12      478.21      6.16 o
   5   4   2       83.79       92.13      3.53 o
   6   4   2        2.81        3.97      2.70 o
   7   4   2       24.88       24.55      3.48 o
   8   4   2        6.57        8.08      3.91 o
   9   4   2      140.33      129.42     12.59 o
  10   4   2       19.94       10.98      6.08 o
  -8   5   2        3.62        2.83      2.97 o
  -7   5   2       39.70       39.52      3.49 o
  -6   5   2      433.88      465.31      9.95 o
  -5   5   2     1146.27     1227.51     16.33 o
  -4   5   2      858.15      918.41      8.78 o
  -3   5   2      709.22      716.24      7.67 o
  -2   5   2       11.12        9.49      1.36 o
  -1   5   2       63.66       60.14      1.87 o
   0   5   2        0.70        0.22      0.90 o
   1   5   2       12.56       11.85      1.45 o
   2   5   2      412.82      384.13      5.48 o
   3   5   2      248.30      242.78      4.38 o
   4   5   2       74.37       69.57      3.03 o
   5   5   2      134.32      130.81      3.85 o
   6   5   2      142.28      132.49      6.44 o
   7   5   2       94.23       87.88      5.63 o
   8   5   2       67.30       63.90      5.23 o
   9   5   2       13.26       22.18      4.20 o
  -7   6   2        0.54        1.69      3.36 o
  -6   6   2       86.53       89.44      6.82 o
  -5   6   2       12.45       11.33      3.51 o
  -4   6   2      254.53      258.53     11.40 o
  -3   6   2       23.95       21.31      2.35 o
  -2   6   2      853.33      871.33     10.26 o
  -1   6   2       31.32       31.85      2.15 o
   0   6   2     2087.31     2109.82      7.89 o
   1   6   2      212.11      200.98      3.95 o
   2   6   2      466.02      467.37      4.12 o
   3   6   2      363.03      363.68      6.31 o
   4   6   2       15.44       13.57      2.18 o
   5   6   2       15.27       15.68      2.11 o
   6   6   2      108.58       98.62      5.81 o
   7   6   2       14.15       13.36      4.11 o
   8   6   2        0.03       -1.75      3.96 o
   9   6   2        2.49        0.76      3.58 o
  -6   7   2       77.42       93.78     10.93 o
  -5   7   2       79.87       81.58      9.79 o
  -4   7   2      201.53      220.24     13.54 o
  -3   7   2      842.79      925.48     13.38 o
  -2   7   2      537.09      584.33     12.60 o
  -1   7   2      176.76      187.02      3.92 o
   0   7   2       39.67       36.10      1.65 o
   1   7   2        0.32        0.29      1.23 o
   2   7   2        2.85        3.01      1.74 o
   3   7   2       50.38       51.04      2.29 o
   4   7   2      146.00      149.97      4.12 o
   5   7   2        8.81        8.30      2.48 o
   6   7   2      105.30      101.79      6.02 o
   7   7   2       20.79       14.94      4.18 o
   8   7   2        0.16       -0.98      3.88 o
   9   7   2       71.86       44.83      8.69 o
  -5   8   2        8.25        7.17      8.64 o
  -4   8   2       43.67       39.93      8.16 o
  -3   8   2        4.09       -0.81      7.72 o
  -2   8   2      544.28      555.16     10.34 o
  -1   8   2       54.46       51.17      3.16 o
   0   8   2     1131.00     1163.34      8.56 o
   1   8   2      179.67      181.96      3.59 o
   2   8   2      512.91      535.48      5.20 o
   3   8   2        3.98        4.03      1.59 o
   4   8   2      280.54      298.74      9.84 o
   5   8   2       39.74       33.35      4.85 o
   6   8   2        9.42        2.37      4.19 o
   7   8   2       25.98       13.94      4.12 o
   8   8   2        4.03       -2.74      4.59 o
  -4   9   2      130.94      132.07     12.21 o
  -3   9   2       30.49       35.44      7.75 o
  -2   9   2       16.00       15.34      5.41 o
  -1   9   2      507.80      513.39      9.85 o
   0   9   2      123.11      133.90      4.90 o
   1   9   2       18.67       17.06      2.06 o
   2   9   2        8.35        7.49      1.82 o
   3   9   2        5.38        3.79      2.13 o
   4   9   2        0.01       -2.38      2.38 o
   5   9   2       82.08       80.24      4.83 o
   6   9   2       12.67       12.56      3.16 o
   7   9   2       11.95        9.22      3.79 o
  -3  10   2       13.04       15.92      7.75 o
  -2  10   2        0.12        1.36      4.29 o
  -1  10   2       43.07       36.85      4.30 o
   0  10   2      396.39      419.74      7.56 o
   1  10   2        8.72        9.59      2.38 o
   2  10   2      874.75      945.85      9.69 o
   3  10   2       77.13       81.15      4.07 o
   4  10   2       18.82       22.59      3.49 o
   5  10   2       33.53       35.34      4.15 o
   6  10   2       43.52       38.38      3.98 o
  -2  11   2       56.14       57.27      5.05 o
  -1  11   2        0.03       -3.66      3.66 o
   0  11   2        2.88        1.35      3.33 o
   1  11   2      309.14      303.69      9.60 o
   2  11   2        8.74        8.31      2.77 o
   3  11   2        4.13        3.92      3.08 o
   4  11   2        0.01       -3.05      3.05 o
   5  11   2        0.74        5.75      5.28 o
   0  12   2       34.83       38.51      7.41 o
   1  12   2       36.12       37.90      4.83 o
   2  12   2      116.12      123.01     18.62 o
   3  12   2        0.57       -0.37      5.80 o
   1 -11   3        0.54        0.43      6.14 o
  -5 -10   3        5.70       -0.90      3.58 o
  -4 -10   3        5.69        5.12      2.81 o
  -3 -10   3        6.34        5.54      3.04 o
  -2 -10   3        0.01        0.26      2.71 o
  -1 -10   3       31.93       27.60      3.39 o
   0 -10   3       21.54       21.56      2.82 o
   1 -10   3      158.76      154.53      4.99 o
   2 -10   3        0.10        8.04      3.51 o
   3 -10   3       85.43       88.77     10.58 o
  -6  -9   3        3.40        0.74      2.98 o
  -5  -9   3      128.32      136.11      4.98 o
  -4  -9   3        6.83        9.69      2.70 o
  -3  -9   3       58.59       52.40      3.88 o
  -2  -9   3       56.87       56.38      4.21 o
  -1  -9   3       17.95       20.79      3.07 o
   0  -9   3      220.57      215.85      5.59 o
   1  -9   3      102.89      104.74      4.58 o
   2  -9   3       64.98       53.57      5.10 o
   3  -9   3       42.02       41.04      6.23 o
   4  -9   3       28.44       25.78      3.74 o
   5  -9   3       37.10       40.35      6.22 o
  -7  -8   3       26.45       33.02      4.72 o
  -6  -8   3       20.68       16.70      4.02 o
  -5  -8   3       29.21       19.54      5.14 o
  -4  -8   3        0.93        1.43      2.66 o
  -3  -8   3        2.98        1.60      2.62 o
  -2  -8   3       11.58        8.24      2.73 o
  -1  -8   3       20.53       22.04      2.86 o
   0  -8   3        0.64        3.86      3.33 o
   1  -8   3      113.98      113.04      5.59 o
   2  -8   3       87.68       82.03      6.26 o
   3  -8   3      167.82      139.59      7.13 o
   4  -8   3       20.71       17.03      3.15 o
   5  -8   3       91.54       85.11      6.69 o
   6  -8   3        8.13        7.21      6.20 o
  -8  -7   3       12.13        8.18      4.56 o
  -7  -7   3        8.38        3.95      3.64 o
  -6  -7   3       80.92       81.68      5.61 o
  -5  -7   3        4.75        9.67      4.07 o
  -4  -7   3       79.44       76.43      5.57 o
  -3  -7   3      294.57      300.83      7.15 o
  -2  -7   3       16.68       14.14      2.54 o
  -1  -7   3      493.44      496.76      6.84 o
   0  -7   3       47.57       41.19      3.36 o
   1  -7   3       85.52       93.91      6.10 o
   2  -7   3      843.92      807.49     10.09 o
   3  -7   3      150.98      158.46      6.05 o
   4  -7   3      272.56      248.82      7.62 o
   5  -7   3      131.33      140.20      6.23 o
   6  -7   3        1.69        9.44      4.33 o
   7  -7   3       19.00       20.02      6.33 o
  -8  -6   3        1.00        5.15      3.34 o
  -7  -6   3        0.01        1.37      2.78 o
  -6  -6   3       44.98       50.84      4.16 o
  -5  -6   3       25.56       25.13      3.43 o
  -4  -6   3      205.56      201.85      6.46 o
  -3  -6   3       95.87       96.77      3.75 o
  -2  -6   3       34.69       29.79      2.25 o
  -1  -6   3        4.95        5.54      2.33 o
   0  -6   3        3.28        2.73      2.59 o
   1  -6   3       92.99       95.74      7.03 o
   2  -6   3       26.08       30.24      3.15 o
   3  -6   3      201.16      192.52      6.36 o
   4  -6   3       77.39       70.62      5.54 o
   5  -6   3       63.82       37.71      4.11 o
   6  -6   3       54.38       47.37      5.64 o
   7  -6   3       20.58       18.57      6.63 o
  -8  -5   3      187.82      168.93      6.12 o
  -7  -5   3       16.42       12.35      2.78 o
  -6  -5   3        2.36        1.90      3.19 o
  -5  -5   3      127.80      123.24      4.94 o
  -4  -5   3      144.37      148.57      5.15 o
  -3  -5   3      163.23      159.03      6.46 o
  -2  -5   3      307.39      278.58      4.31 o
  -1  -5   3      112.78      121.68      3.82 o
   0  -5   3      329.54      307.76      5.48 o
   1  -5   3     1045.94     1042.25     11.98 o
   2  -5   3       24.56       24.24      2.31 o
   3  -5   3      739.10      786.28      9.15 o
   4  -5   3     1188.73     1123.61     12.36 o
   5  -5   3       45.20       47.24      4.42 o
   6  -5   3      387.91      357.01      8.48 o
   7  -5   3      102.46      103.93      5.60 o
   8  -5   3        8.05        8.48      4.53 o
  -9  -4   3        2.00        5.15      3.85 o
  -8  -4   3       24.84       30.72      4.65 o
  -7  -4   3       43.08       41.44      3.92 o
  -6  -4   3       67.91       64.79      3.68 o
  -5  -4   3      151.52      151.64      5.11 o
  -4  -4   3       22.42       24.66      3.28 o
  -3  -4   3       17.22       19.94      1.82 o
  -2  -4   3      719.12      716.74      9.12 o
  -1  -4   3       85.72       83.50      2.58 o
   0  -4   3      250.13      224.36      3.42 o
   1  -4   3       57.52       57.23      2.65 o
   2  -4   3        0.25        0.40      1.72 o
   3  -4   3      354.05      349.91      5.66 o
   4  -4   3       93.69      101.27      3.23 o
   5  -4   3       93.40       92.84      3.20 o
   6  -4   3        5.30        2.64      3.10 o
   7  -4   3       11.06        4.43      3.70 o
   8  -4   3       24.66       21.82      3.62 o
   9  -4   3        1.15        0.48      7.16 o
  -9  -3   3        0.02       -1.53      3.62 o
  -8  -3   3       24.50       19.16      4.14 o
  -7  -3   3        9.72        6.27      3.05 o
  -6  -3   3      490.02      517.31      7.30 o
  -5  -3   3      145.83      149.33      4.86 o
  -4  -3   3       29.85       29.47      3.03 o
  -3  -3   3      441.83      451.25      6.35 o
  -2  -3   3       18.23       21.40      2.24 o
  -1  -3   3     1792.62     1698.22     11.96 o
   0  -3   3      196.01      150.85      2.74 o
   1  -3   3      214.80      187.57      5.29 o
   2  -3   3      592.68      552.53      6.45 o
   3  -3   3      533.49      524.37      5.52 o
   4  -3   3      316.65      300.89      4.87 o
   5  -3   3     1060.77     1160.76      9.64 o
   6  -3   3      723.19      686.22     12.45 o
   7  -3   3        0.37        0.51      3.04 o
   8  -3   3      221.44      204.50     10.11 o
   9  -3   3       27.73       27.06      5.02 o
  -9  -2   3        2.09        0.37      3.46 o
  -8  -2   3       24.35       28.33      4.35 o
  -7  -2   3       47.04       51.94      3.77 o
  -6  -2   3      173.64      178.05      6.86 o
  -5  -2   3        0.03       -0.35      2.58 o
  -4  -2   3     1164.58     1159.51      6.81 o
  -3  -2   3      884.03      878.85      9.58 o
  -2  -2   3      211.53      220.42      3.46 o
  -1  -2   3      426.60      425.75      4.60 o
   0  -2   3      834.52      825.69      6.31 o
   1  -2   3       26.99       25.52      1.02 o
   2  -2   3      234.37      215.04      7.38 o
   3  -2   3      164.77      156.31      3.38 o
   4  -2   3        0.00        0.72      0.51 o
   5  -2   3      537.23      543.91      6.80 o
   6  -2   3       87.65       88.51      3.51 o
   7  -2   3        0.00       -2.23      3.54 o
   8  -2   3       15.22       15.79      3.18 o
   9  -2   3        9.80        3.59      2.78 o
  -9  -1   3      139.67      143.85      6.75 o
  -8  -1   3        0.07        0.38      3.54 o
  -7  -1   3        2.83       -0.20      3.03 o
  -6  -1   3       68.74       68.33      3.51 o
  -5  -1   3       36.84       42.31      3.89 o
  -4  -1   3     1797.98     1893.66     13.49 o
  -3  -1   3     1072.75     1052.96      8.61 o
  -2  -1   3      143.98      142.29      2.70 o
  -1  -1   3      406.43      405.97      8.24 o
   0  -1   3      334.51      327.80      3.14 o
   1  -1   3     4228.85     3949.41     12.34 o
   2  -1   3      101.35      127.39      1.97 o
   3  -1   3     1481.41     1349.70      6.09 o
   4  -1   3      106.81       92.91      2.66 o
   5  -1   3        0.43        0.83      1.96 o
   6  -1   3      323.84      324.67     10.57 o
   7  -1   3      450.20      469.42      8.04 o
   8  -1   3      247.07      250.31      8.34 o
   9  -1   3        7.50        4.86      3.05 o
  -9   0   3      125.78      120.37      6.02 o
  -8   0   3      141.85      151.32      6.21 o
  -7   0   3        1.69        2.50      2.89 o
  -6   0   3       13.17       13.20      1.97 o
  -5   0   3      350.20      340.15      4.24 o
  -4   0   3      210.01      193.93      2.80 o
  -3   0   3      542.79      559.08      4.20 o
  -2   0   3     5950.17     5781.29     16.40 o
  -1   0   3     1939.43     1983.31     22.11 o
   0   0   3     2549.85     2488.38      6.17 o
   1   0   3      823.31      853.31      5.54 o
   2   0   3       26.24       28.49      1.11 o
   3   0   3       14.94       19.84      2.42 o
   4   0   3        0.08        1.58      2.18 o
   5   0   3      103.13      107.70      3.23 o
   6   0   3       21.10       21.89      2.50 o
   7   0   3      329.89      335.85     10.50 o
   8   0   3       16.42       18.23      3.22 o
   9   0   3       41.74       42.40      3.94 o
  10   0   3       23.12       24.98      5.44 o
  -9   1   3        3.00        4.50      3.64 o
  -8   1   3      407.62      403.33     10.29 o
  -7   1   3      185.39      188.31      4.46 o
  -6   1   3        1.07        1.17      1.99 o
  -5   1   3        1.25        1.72      1.09 o
  -4   1   3      198.94      209.60      2.58 o
  -3   1   3       97.21      107.57      1.62 o
  -2   1   3     5143.76     5221.79     54.72 o
  -1   1   3     3457.74     3306.64     27.72 o
   0   1   3       15.06       20.70      1.61 o
   1   1   3       51.51       54.06      1.22 o
   2   1   3      678.58      699.65      8.85 o
   3   1   3     1574.92     1493.57     13.03 o
   4   1   3      648.17      694.85      6.24 o
   5   1   3      975.86      948.85      7.08 o
   6   1   3       28.14       30.45      2.53 o
   7   1   3      112.70      121.95      3.60 o
   8   1   3       87.81       87.15      5.93 o
   9   1   3       61.70       60.19      4.88 o
  10   1   3       80.78       61.43      8.48 o
  -9   2   3        0.05       -0.11      3.71 o
  -8   2   3       33.43       32.78      3.53 o
  -7   2   3      716.04      766.53      8.29 o
  -6   2   3      545.84      563.97      7.10 o
  -5   2   3      119.78      126.84      2.51 o
  -4   2   3      407.36      425.79      5.54 o
  -3   2   3      478.18      440.28      3.49 o
  -2   2   3        2.21        2.86      0.66 o
  -1   2   3     2470.70     2554.24     32.92 o
   0   2   3     7615.29     7364.37     25.27 o
   1   2   3     1141.27     1156.93      9.38 o
   2   2   3     2768.43     2785.14     19.94 o
   3   2   3      297.83      282.14      3.48 o
   4   2   3      100.08       98.57      2.20 o
   5   2   3       20.98       17.71      1.59 o
   6   2   3       84.29       99.69      3.85 o
   7   2   3       17.58       18.10      2.82 o
   8   2   3       48.90       44.33      3.66 o
   9   2   3       94.10       83.71      5.21 o
  10   2   3        0.59        5.06      6.93 o
  -9   3   3       80.45       80.89      8.63 o
  -8   3   3        3.90        0.10      2.63 o
  -7   3   3       42.94       45.63      2.88 o
  -6   3   3      690.18      719.13      8.62 o
  -5   3   3       81.64       83.32      2.62 o
  -4   3   3        1.42        1.30      1.40 o
  -3   3   3       37.96       34.45      1.29 o
  -2   3   3      197.40      236.00      4.20 o
  -1   3   3       44.85       51.94      1.07 o
   0   3   3     4948.47     5043.76     28.49 o
   1   3   3     2196.89     2147.80     24.87 o
   2   3   3      146.23      154.70      4.19 o
   3   3   3      490.38      481.44      4.71 o
   4   3   3      132.14      127.82      2.87 o
   5   3   3       47.40       47.24      1.77 o
   6   3   3      494.67      519.15      7.75 o
   7   3   3      174.32      183.90      6.04 o
   8   3   3      118.56      124.29      5.04 o
   9   3   3       78.28       72.92      5.25 o
  10   3   3        1.55        1.10      6.72 o
  -8   4   3       74.50       79.69      5.27 o
  -7   4   3        1.09        2.04      2.31 o
  -6   4   3        6.48        8.01      2.16 o
  -5   4   3     1891.75     1925.12     13.78 o
  -4   4   3      588.29      594.77      6.96 o
  -3   4   3      786.19      786.71      7.64 o
  -2   4   3      824.84      833.29      7.44 o
  -1   4   3       49.93       41.05      1.20 o
   0   4   3      376.38      360.04      4.49 o
   1   4   3     1915.20     1885.44     15.80 o
   2   4   3     2062.84     2060.35     17.21 o
   3   4   3      150.86      156.09      3.54 o
   4   4   3      689.62      704.35     10.90 o
   5   4   3       15.30       15.63      1.75 o
   6   4   3       57.87       54.13      3.84 o
   7   4   3       23.78       25.53      3.39 o
   8   4   3       63.94       56.49      4.13 o
   9   4   3        0.00        1.60      3.39 o
  10   4   3       26.70       19.36      7.25 o
  -8   5   3       15.84       22.81      6.58 o
  -7   5   3      172.70      182.48      6.48 o
  -6   5   3       66.72       56.30      3.71 o
  -5   5   3      308.05      302.65      4.94 o
  -4   5   3     1027.92     1047.26      9.51 o
  -3   5   3        0.76        0.29      1.66 o
  -2   5   3       50.10       50.90      2.09 o
  -1   5   3      167.25      154.67      2.78 o
   0   5   3       21.81       25.19      1.11 o
   1   5   3        2.66        0.77      0.56 o
   2   5   3     1509.13     1514.18     10.34 o
   3   5   3      257.14      264.03      6.31 o
   4   5   3      309.57      312.43      7.06 o
   5   5   3      260.92      252.16      7.39 o
   6   5   3        3.83        4.99      4.29 o
   7   5   3       27.95       25.36      4.72 o
   8   5   3      124.02      133.04      5.98 o
   9   5   3        4.06        3.06      3.88 o
  -7   6   3       31.71       30.61      7.97 o
  -6   6   3      141.81      150.51     12.34 o
  -5   6   3       49.07       51.32      5.01 o
  -4   6   3      174.10      185.97      6.37 o
  -3   6   3     2178.67     2244.56     13.65 o
  -2   6   3       98.25       98.39      2.68 o
  -1   6   3     1276.69     1265.67     10.83 o
   0   6   3      319.61      342.92      4.28 o
   1   6   3      113.02      111.41      2.60 o
   2   6   3      321.39      308.18      3.48 o
   3   6   3      373.44      378.77      6.94 o
   4   6   3      183.66      179.68      5.08 o
   5   6   3       19.45       17.51      2.72 o
   6   6   3       57.52       54.30      5.26 o
   7   6   3        0.09       -3.36      4.21 o
   8   6   3        5.99        3.30      3.90 o
   9   6   3        8.96        6.45      3.79 o
  -6   7   3       56.65       47.85     10.34 o
  -5   7   3      126.21      101.83     10.88 o
  -4   7   3      252.00      235.10     10.17 o
  -3   7   3      516.64      501.39      9.20 o
  -2   7   3     1041.85     1067.24     12.75 o
  -1   7   3        8.26        6.19      2.14 o
   0   7   3      123.30      125.81      3.15 o
   1   7   3       92.12       87.13      2.11 o
   2   7   3       29.08       29.31      1.66 o
   3   7   3        5.13        3.45      1.88 o
   4   7   3      176.51      177.11      4.53 o
   5   7   3        0.30        1.60      2.66 o
   6   7   3      168.55      162.71      6.84 o
   7   7   3       38.72       41.45      4.95 o
   8   7   3       41.09       34.64      4.89 o
   9   7   3       19.65       22.49      7.15 o
  -5   8   3       37.59       32.13      9.52 o
  -4   8   3       75.88       67.24      6.35 o
  -3   8   3      183.52      191.07      8.46 o
  -2   8   3      225.57      237.47      6.89 o
  -1   8   3     1035.14     1092.79      9.10 o
   0   8   3       18.02       16.47      2.17 o
   1   8   3      679.29      716.71      6.27 o
   2   8   3       11.66       11.44      2.04 o
   3   8   3      198.23      201.80      4.30 o
   4   8   3       59.93       61.49      3.48 o
   5   8   3       13.52       11.03      2.51 o
   6   8   3        4.40        4.71      4.09 o
   7   8   3       14.14        7.26      4.07 o
   8   8   3        0.01        0.32      4.53 o
  -4   9   3       48.11       53.89      9.02 o
  -3   9   3       22.41       18.49      4.68 o
  -2   9   3      329.79      335.81     11.06 o
  -1   9   3      371.12      370.17      8.51 o
   0   9   3      609.33      636.11      6.97 o
   1   9   3        2.31        1.99      1.76 o
   2   9   3       76.79       84.94      2.83 o
   3   9   3        5.23        3.05      2.51 o
   4   9   3       72.87       78.56      3.69 o
   5   9   3        1.52       -0.63      2.98 o
   6   9   3        0.17        3.23      2.99 o
   7   9   3       18.60       17.36      4.02 o
  -3  10   3        7.58       10.12      7.05 o
  -2  10   3        3.08       -0.48      3.39 o
  -1  10   3      186.46      195.94      6.06 o
   0  10   3       45.63       50.29      2.93 o
   1  10   3      241.01      245.40      4.74 o
   2  10   3       42.05       42.98      2.68 o
   3  10   3      132.45      134.29      4.60 o
   4  10   3       10.26       12.75      2.56 o
   5  10   3       69.58       77.06      7.99 o
   6  10   3        0.27        4.55      4.27 o
  -2  11   3        9.82       15.19      7.78 o
  -1  11   3        0.02        2.03      3.59 o
   0  11   3      200.80      192.18      6.01 o
   1  11   3      164.69      167.14      4.99 o
   2  11   3      205.02      214.10      5.69 o
   3  11   3        0.14       -0.97      2.65 o
   4  11   3       11.14       18.35      3.18 o
   5  11   3        6.46        8.41      6.74 o
   0  12   3        6.04       10.71      5.64 o
   1  12   3       56.13       55.23      7.51 o
   2  12   3        5.35        1.37      5.09 o
  -2 -11   4       17.29       13.46      4.97 o
  -4 -10   4        1.82       -4.06      4.06 o
  -3 -10   4        1.54        0.51      3.12 o
  -2 -10   4        0.57        2.48      2.97 o
  -1 -10   4        0.43       -0.10      3.18 o
   0 -10   4       21.16       19.53      3.40 o
   1 -10   4        5.97        3.95      2.58 o
   2 -10   4      114.75      128.53     23.57 o
   3 -10   4       36.20       35.73      5.85 o
  -6  -9   4        0.23        3.94      7.74 o
  -5  -9   4       72.71       70.63      5.36 o
  -4  -9   4       21.01       16.76      3.38 o
  -3  -9   4       51.78       50.67      4.07 o
  -2  -9   4      103.26      108.23      5.03 o
  -1  -9   4       13.02       10.11      3.25 o
   0  -9   4      144.66      148.59      4.85 o
   1  -9   4      177.50      161.75      6.17 o
   2  -9   4        4.73        4.39      3.70 o
   3  -9   4        3.75       -1.09      3.69 o
   4  -9   4        0.39       -3.97      3.97 o
   5  -9   4       28.82       35.50      6.76 o
  -7  -8   4       56.95       57.65      6.46 o
  -6  -8   4        0.92        2.80      4.11 o
  -5  -8   4        2.90        2.19      3.00 o
  -4  -8   4       33.56       33.85      3.65 o
  -3  -8   4       21.40       20.31      3.38 o
  -2  -8   4        5.07        3.91      2.89 o
  -1  -8   4       37.56       40.89      3.47 o
   0  -8   4       12.95       12.22      2.82 o
   1  -8   4       45.51       44.53      3.93 o
   2  -8   4        1.29       -0.29      3.30 o
   3  -8   4       41.45       33.41      4.31 o
   4  -8   4      288.42      312.97      8.99 o
   5  -8   4        6.72        1.48      3.70 o
   6  -8   4       14.04        8.49      6.36 o
  -7  -7   4       13.86       23.55      3.59 o
  -6  -7   4       49.48       41.53      4.12 o
  -5  -7   4       40.85       47.21      4.08 o
  -4  -7   4       18.07       23.05      2.85 o
  -3  -7   4       73.87       75.94      3.72 o
  -2  -7   4      352.56      356.15      6.08 o
  -1  -7   4      196.07      183.16      4.84 o
   0  -7   4       54.57       51.85      3.65 o
   1  -7   4      132.51      128.10      5.20 o
   2  -7   4      228.14      219.20      6.07 o
   3  -7   4      111.91       95.59      5.49 o
   4  -7   4       21.66       23.89      3.55 o
   5  -7   4        1.81        6.93      3.29 o
   6  -7   4        0.20       -1.75      3.68 o
  -8  -6   4        7.88        4.49      5.59 o
  -7  -6   4       66.06       68.95      6.72 o
  -6  -6   4       85.94       82.17      7.11 o
  -5  -6   4       63.77       60.46      4.35 o
  -4  -6   4       11.00       11.81      3.18 o
  -3  -6   4        3.39        2.07      2.57 o
  -2  -6   4       74.95       78.21      2.98 o
  -1  -6   4       47.53       50.96      2.65 o
   0  -6   4       21.84       21.83      3.07 o
   1  -6   4       59.46       63.65      4.22 o
   2  -6   4       84.72       83.05      3.58 o
   3  -6   4       92.35       91.66      4.11 o
   4  -6   4      100.45       95.60      4.17 o
   5  -6   4      243.80      257.05      7.72 o
   6  -6   4      220.41      251.35      9.23 o
   7  -6   4       23.18       19.61      4.89 o
  -8  -5   4      101.39       91.66      5.85 o
  -7  -5   4        6.70        4.21      2.75 o
  -6  -5   4      125.20      123.97      5.29 o
  -5  -5   4       53.44       56.56      5.42 o
  -4  -5   4      710.69      738.16     10.78 o
  -3  -5   4      563.09      556.95      6.54 o
  -2  -5   4        5.94        7.19      2.09 o
  -1  -5   4        0.06       -1.11      1.71 o
   0  -5   4     1295.49     1272.02     11.61 o
   1  -5   4      138.48      128.47      3.75 o
   2  -5   4       11.72        8.36      2.14 o
   3  -5   4      190.96      183.91      6.43 o
   4  -5   4       60.07       56.85      3.37 o
   5  -5   4       29.00       24.81      2.69 o
   6  -5   4        8.75        8.19      2.73 o
   7  -5   4        0.00       -1.24      2.95 o
   8  -5   4        0.01        3.60      4.50 o
  -9  -4   4       44.68       39.36      8.04 o
  -8  -4   4       62.36       63.66      5.11 o
  -7  -4   4       66.21       64.28      4.00 o
  -6  -4   4      169.78      172.72      6.07 o
  -5  -4   4      178.68      181.28      5.57 o
  -4  -4   4       81.28       79.86      4.08 o
  -3  -4   4       88.93       97.88      5.13 o
  -2  -4   4       18.04       14.19      2.01 o
  -1  -4   4       71.66       75.70      2.56 o
   0  -4   4      276.73      271.64      3.86 o
   1  -4   4       38.07       38.25      1.83 o
   2  -4   4      143.84      148.61      3.67 o
   3  -4   4        4.88        4.02      2.29 o
   4  -4   4      116.30      112.88     10.63 o
   5  -4   4       17.76       20.68      2.30 o
   6  -4   4      413.46      415.01     14.49 o
   7  -4   4      262.20      271.34      7.97 o
   8  -4   4       36.96       42.83      4.26 o
   9  -4   4       91.29       88.14     11.42 o
  -9  -3   4        0.86       -3.15      4.36 o
  -8  -3   4       22.15       23.25      6.63 o
  -7  -3   4      147.81      140.66      6.64 o
  -6  -3   4      250.01      255.33      6.34 o
  -5  -3   4       98.84       94.45      5.99 o
  -4  -3   4      481.13      501.47      9.47 o
  -3  -3   4        2.05        0.70      2.30 o
  -2  -3   4     4637.57     4515.12     23.12 o
  -1  -3   4     1703.50     1612.88      9.92 o
   0  -3   4      298.67      294.41      3.80 o
   1  -3   4      115.51      101.83      2.36 o
   2  -3   4     1492.04     1452.05     10.00 o
   3  -3   4        0.05       -0.58      1.75 o
   4  -3   4      152.63      137.19      3.50 o
   5  -3   4       42.58       44.17      2.54 o
   6  -3   4       14.86       11.91      2.17 o
   7  -3   4        8.26        1.28      2.95 o
   8  -3   4        1.38       -1.02      3.28 o
   9  -3   4        0.04       -0.52      5.06 o
  -9  -2   4       18.85       23.02      4.29 o
  -8  -2   4        0.08        0.51      3.45 o
  -7  -2   4      284.08      271.25     11.95 o
  -6  -2   4      178.71      183.96      5.99 o
  -5  -2   4       16.23       17.19      2.66 o
  -4  -2   4      783.24      821.11     11.66 o
  -3  -2   4       90.78       86.18      3.32 o
  -2  -2   4       17.18       17.30      2.06 o
  -1  -2   4      395.40      408.29      4.22 o
   0  -2   4       49.72       45.69      3.48 o
   1  -2   4      114.37      115.48      2.39 o
   2  -2   4      560.90      539.38      5.26 o
   3  -2   4       12.83       13.47      0.70 o
   4  -2   4      359.94      363.56      5.09 o
   5  -2   4       34.26       29.99      2.26 o
   6  -2   4       26.23       21.31      2.65 o
   7  -2   4       21.57       17.93      3.59 o
   8  -2   4      439.11      438.52      8.63 o
   9  -2   4       79.71       68.82      4.99 o
  -9  -1   4        2.51        3.88      3.45 o
  -8  -1   4       26.49       25.04      4.26 o
  -7  -1   4        0.21       -0.96      3.40 o
  -6  -1   4       22.40       21.10      4.91 o
  -5  -1   4      535.82      561.44     10.73 o
  -4  -1   4      314.69      361.15      7.71 o
  -3  -1   4      450.47      476.34      4.76 o
  -2  -1   4      463.94      466.62      5.50 o
  -1  -1   4      362.72      361.48      4.16 o
   0  -1   4    12356.88    11733.63    122.95 o
   1  -1   4     1525.79     1523.32     11.60 o
   2  -1   4     2046.09     1980.50      8.14 o
   3  -1   4      111.87      117.58      3.95 o
   4  -1   4      307.58      294.04      4.21 o
   5  -1   4      103.25      103.12      3.63 o
   6  -1   4       89.50       84.71      3.54 o
   7  -1   4        8.96        9.36      3.66 o
   8  -1   4       77.08       72.72      4.12 o
   9  -1   4       11.85        9.83      2.83 o
  10  -1   4       11.45       13.22      6.61 o
  -9   0   4       21.97       24.19      5.73 o
  -8   0   4      237.12      243.29      7.76 o
  -7   0   4        0.46       -2.99      2.99 o
  -6   0   4       84.45       82.50      4.09 o
  -5   0   4      671.91      705.02      7.61 o
  -4   0   4      152.86      148.14      2.80 o
  -3   0   4        3.43        0.45      1.31 o
  -2   0   4     1501.27     1543.27     20.39 o
  -1   0   4       95.03       97.39      2.78 o
   0   0   4       15.74       13.00      0.95 o
   1   0   4     1306.01     1323.74      7.75 o
   2   0   4      178.69      176.13      4.88 o
   3   0   4        0.97        0.97      1.62 o
   4   0   4      339.67      328.78      5.49 o
   5   0   4       24.47       24.03      2.71 o
   6   0   4      336.29      340.21      5.48 o
   7   0   4       48.57       48.94      3.11 o
   8   0   4        5.00        3.75      3.02 o
   9   0   4       61.21       61.57      4.31 o
  10   0   4      193.69      207.35      9.90 o
  -9   1   4       11.04        3.63      9.34 o
  -8   1   4       16.45       15.52      2.81 o
  -7   1   4        5.97        6.50      2.74 o
  -6   1   4       56.59       51.63      3.17 o
  -5   1   4        4.46        1.61      2.47 o
  -4   1   4       60.02       73.07      2.83 o
  -3   1   4     1007.51     1116.23      8.47 o
  -2   1   4      185.97      238.67      3.97 o
  -1   1   4      623.89      646.05      4.72 o
   0   1   4       72.14       68.85      1.66 o
   1   1   4     1315.00     1315.00     13.11 o
   2   1   4     7657.23     7456.25     23.75 o
   3   1   4      122.51      131.53      3.32 o
   4   1   4     1878.56     1832.17     10.87 o
   5   1   4        0.31       -0.82      1.98 o
   6   1   4        2.48        1.05      2.14 o
   7   1   4       94.11       94.58      4.11 o
   8   1   4        3.20        1.88      2.42 o
   9   1   4       48.77       56.58      3.94 o
  10   1   4       48.62       51.07      5.91 o
  -8   2   4       69.68       64.59      4.95 o
  -7   2   4      152.61      159.81      4.62 o
  -6   2   4      259.30      258.54      7.48 o
  -5   2   4      142.86      136.18      5.29 o
  -4   2   4      367.78      366.68      6.27 o
  -3   2   4      525.49      555.60      4.82 o
  -2   2   4        4.38        5.03      0.99 o
  -1   2   4       20.19       26.81      1.12 o
   0   2   4      728.83      743.15      4.67 o
   1   2   4      577.48      611.59      7.22 o
   2   2   4       22.46       17.84      1.60 o
   3   2   4     1022.22     1035.57      6.45 o
   4   2   4      263.54      264.76      5.78 o
   5   2   4       27.39       27.12      1.72 o
   6   2   4       56.02       59.64      2.43 o
   7   2   4       44.55       45.81      3.18 o
   8   2   4      143.10      140.62      5.08 o
   9   2   4        8.95        7.11      2.99 o
  10   2   4       27.95       21.92      8.08 o
  -8   3   4       25.43        9.42      5.37 o
  -7   3   4       64.59       52.80      3.06 o
  -6   3   4       23.56       23.69      2.32 o
  -5   3   4        5.42        4.05      1.58 o
  -4   3   4      162.36      165.36      3.87 o
  -3   3   4       16.18       13.43      1.47 o
  -2   3   4      429.77      503.49      6.14 o
  -1   3   4      655.88      831.41      6.78 o
   0   3   4       84.55      110.24      2.28 o
   1   3   4       67.97       70.68      1.62 o
   2   3   4     1202.67     1183.11      9.75 o
   3   3   4      650.52      620.46      6.67 o
   4   3   4      927.68      936.93     16.21 o
   5   3   4       49.10       46.26      2.46 o
   6   3   4      563.30      569.18      9.60 o
   7   3   4       54.96       58.60      3.96 o
   8   3   4       39.51       40.55      3.73 o
   9   3   4       12.33       10.36      3.47 o
  10   3   4        4.88        2.86      7.02 o
  -8   4   4       11.30        4.37      4.08 o
  -7   4   4        2.97        4.31      3.25 o
  -6   4   4      296.19      310.27      6.26 o
  -5   4   4      160.62      157.81      5.91 o
  -4   4   4       42.16       37.93      2.14 o
  -3   4   4      570.60      526.55      6.87 o
  -2   4   4      365.77      374.78      6.33 o
  -1   4   4       34.68       39.03      1.16 o
   0   4   4       81.19       74.70      2.57 o
   1   4   4      341.75      373.46      6.17 o
   2   4   4       10.40        9.49      1.96 o
   3   4   4      268.82      270.91      3.89 o
   4   4   4        0.64       -0.17      0.66 o
   5   4   4      278.06      281.94      5.68 o
   6   4   4      235.23      247.84      5.56 o
   7   4   4       12.97       11.92      3.00 o
   8   4   4        1.44        1.82      3.16 o
   9   4   4       31.87       31.23      3.57 o
  -8   5   4       14.77       14.62      7.56 o
  -7   5   4        0.99       -1.10      5.09 o
  -6   5   4       13.22       11.04      4.80 o
  -5   5   4      142.94      144.25      3.60 o
  -4   5   4       11.58       10.56      2.11 o
  -3   5   4        0.31        1.66      1.76 o
  -2   5   4      238.41      251.43      5.52 o
  -1   5   4        2.94        1.97      0.66 o
   0   5   4     1104.07     1197.97     17.48 o
   1   5   4       65.31       85.18      2.84 o
   2   5   4      112.73      130.72      2.61 o
   3   5   4       98.24      101.00      2.34 o
   4   5   4      928.39      934.63     10.96 o
   5   5   4       32.19       29.30      3.01 o
   6   5   4        0.84       -0.29      2.90 o
   7   5   4       38.40       40.66      3.67 o
   8   5   4       56.86       49.88      3.98 o
   9   5   4       58.62       57.31      4.88 o
  -7   6   4      106.31      112.44      8.56 o
  -6   6   4        0.35        1.00      6.91 o
  -5   6   4      155.39      168.63      9.06 o
  -4   6   4      369.61      377.17      7.98 o
  -3   6   4        0.03       -0.79      3.11 o
  -2   6   4       36.21       40.80      3.02 o
  -1   6   4      439.46      416.34      8.51 o
   0   6   4       40.86       39.65      2.27 o
   1   6   4       53.86       50.79      1.59 o
   2   6   4       57.38       58.27      1.64 o
   3   6   4      526.03      552.73      5.36 o
   4   6   4       20.10       23.92      3.03 o
   5   6   4       23.12       23.24      3.14 o
   6   6   4        2.94        1.40      3.86 o
   7   6   4       33.74       26.91      4.86 o
   8   6   4      125.01      129.49      8.42 o
   9   6   4        0.01        2.63      3.66 o
  -6   7   4       15.32        6.73      7.14 o
  -5   7   4        5.64        6.14      5.14 o
  -4   7   4       16.85       12.04      4.28 o
  -3   7   4      167.81      151.66      5.86 o
  -2   7   4        4.78        6.25      3.41 o
  -1   7   4       23.27       27.31      2.49 o
   0   7   4      114.01      117.41      3.00 o
   1   7   4       17.48       14.17      1.85 o
   2   7   4     1090.60     1164.18     11.10 o
   3   7   4        0.07        1.48      1.68 o
   4   7   4      201.12      201.76      4.99 o
   5   7   4      177.63      181.31      5.29 o
   6   7   4      244.54      242.66      8.16 o
   7   7   4       27.50       28.38      6.01 o
   8   7   4       24.75       32.42      4.69 o
   9   7   4        0.19       -0.95      6.59 o
  -5   8   4       91.24       89.47     10.27 o
  -4   8   4       44.68       42.53      5.56 o
  -3   8   4      353.74      351.43     11.08 o
  -2   8   4       83.14       81.16      4.80 o
  -1   8   4      228.43      233.63      5.30 o
   0   8   4       67.04       71.52      2.58 o
   1   8   4       47.55       49.49      2.41 o
   2   8   4       15.34       17.49      2.14 o
   3   8   4       55.84       56.85      3.26 o
   4   8   4        4.02        4.41      2.12 o
   5   8   4      353.42      364.20      7.45 o
   6   8   4        7.28        4.49      3.84 o
   7   8   4        0.55       -0.03      3.86 o
   8   8   4        0.01       -3.88      3.88 o
  -4   9   4        0.80        0.36      4.54 o
  -3   9   4       19.90       18.39      3.99 o
  -2   9   4       48.77       34.66      5.45 o
  -1   9   4      145.98      140.75      4.90 o
   0   9   4       66.95       65.59      2.83 o
   1   9   4       33.20       36.67      2.20 o
   2   9   4        8.38        8.63      1.69 o
   3   9   4       48.15       49.83      3.24 o
   4   9   4      587.17      601.79     12.07 o
   5   9   4        0.53        1.47      3.70 o
   6   9   4      187.00      184.38      7.61 o
   7   9   4       58.90       58.30      5.49 o
  -3  10   4        9.09       10.73      4.81 o
  -2  10   4      130.40      145.59      8.56 o
  -1  10   4      217.58      238.73      9.79 o
   0  10   4       15.54       14.59      2.36 o
   1  10   4      407.39      435.02      7.35 o
   2  10   4        2.70        0.54      2.01 o
   3  10   4       20.36       20.39      2.78 o
   4  10   4       26.55       27.02      3.31 o
   5  10   4        3.56        5.09      3.92 o
   6  10   4        0.10        0.14      3.66 o
  -1  11   4       11.42       14.42      4.38 o
   0  11   4       84.20       79.71      5.01 o
   1  11   4      113.13      107.73      5.00 o
   2  11   4      108.46      115.07      6.63 o
   3  11   4       10.44       10.83      3.08 o
   4  11   4        6.66       10.48      3.25 o
   5  11   4       24.83       42.36      8.45 o
   2  12   4       89.22       76.90      9.55 o
   3  12   4      227.54      228.30     14.33 o
  -3 -10   5      247.92      241.72     12.37 o
  -2 -10   5       42.61       45.81      6.41 o
  -1 -10   5       43.11       41.76      3.82 o
   0 -10   5        2.90        4.15      3.46 o
   1 -10   5       14.85       16.28      3.95 o
   2 -10   5       16.57       11.38     10.09 o
  -4  -9   5       23.64       16.26      3.51 o
  -3  -9   5      171.12      180.69      6.41 o
  -2  -9   5      178.87      174.38      6.14 o
  -1  -9   5      143.43      144.91      5.65 o
   0  -9   5      280.99      263.09      6.33 o
   1  -9   5        5.41        2.86      2.73 o
   2  -9   5        3.26        1.98      3.74 o
   3  -9   5        1.00       -0.06      3.85 o
   4  -9   5       21.03       15.62      5.63 o
  -6  -8   5        3.10        1.53      4.72 o
  -5  -8   5       34.52       33.01      3.30 o
  -4  -8   5       16.91       10.03      3.32 o
  -3  -8   5        8.38        2.38      3.32 o
  -2  -8   5       97.65       98.13      5.10 o
  -1  -8   5      313.54      320.79      6.55 o
   0  -8   5      260.37      269.89      7.17 o
   1  -8   5       89.22       96.30      4.85 o
   2  -8   5       46.90       38.30      3.97 o
   3  -8   5      133.32      144.64      6.65 o
   4  -8   5        2.61        0.60      3.84 o
   5  -8   5       20.67       19.88      4.84 o
  -7  -7   5       28.38       28.32      4.76 o
  -6  -7   5       28.30       24.78      4.31 o
  -5  -7   5      463.98      484.57      9.14 o
  -4  -7   5      221.28      226.67     10.27 o
  -3  -7   5       26.03       25.71      3.39 o
  -2  -7   5      179.24      187.31      4.94 o
  -1  -7   5      152.32      155.75      4.72 o
   0  -7   5      112.00      110.80      4.32 o
   1  -7   5      232.21      248.91      6.52 o
   2  -7   5      227.41      214.16      6.15 o
   3  -7   5        0.14        0.24      3.11 o
   4  -7   5        8.08        8.90      2.97 o
   5  -7   5        0.03       -0.57      3.33 o
   6  -7   5       23.11       18.77      4.03 o
  -7  -6   5       71.13       66.17      5.63 o
  -6  -6   5       51.13       48.71      4.56 o
  -5  -6   5      148.27      161.38      6.49 o
  -4  -6   5       13.87       11.48      3.01 o
  -3  -6   5       48.23       44.69      3.51 o
  -2  -6   5        0.31        0.46      1.97 o
  -1  -6   5       18.89       19.64      2.31 o
   0  -6   5      122.05      123.85      3.75 o
   1  -6   5      130.08      132.37      4.32 o
   2  -6   5      598.83      618.06     10.57 o
   3  -6   5       15.86       10.49      2.75 o
   4  -6   5      328.74      326.37      9.57 o
   5  -6   5      188.26      194.85      7.10 o
   6  -6   5       36.25       31.69      3.99 o
   7  -6   5        0.62       -5.53      5.53 o
  -8  -5   5       33.09       33.03      5.76 o
  -7  -5   5       52.21       53.58      5.24 o
  -6  -5   5      136.98      155.55      5.66 o
  -5  -5   5        6.77        7.47      3.02 o
  -4  -5   5       15.44       14.43      4.10 o
  -3  -5   5      986.12      995.03     10.68 o
  -2  -5   5      200.98      207.34      4.47 o
  -1  -5   5      361.44      364.09      7.93 o
   0  -5   5      330.45      330.10      5.71 o
   1  -5   5        0.05        0.25      1.34 o
   2  -5   5       41.00       41.13      3.05 o
   3  -5   5      101.46      107.24      4.66 o
   4  -5   5       74.34       67.28      4.58 o
   5  -5   5        0.12        0.28      2.39 o
   6  -5   5        7.79        4.57      3.37 o
   7  -5   5        0.04       -2.49      3.18 o
  -8  -4   5       27.32       28.49      6.01 o
  -7  -4   5       21.64       21.81      4.01 o
  -6  -4   5       10.87       12.03      2.99 o
  -5  -4   5      110.91      120.50      4.87 o
  -4  -4   5      192.25      202.52      5.63 o
  -3  -4   5      545.44      551.60      8.89 o
  -2  -4   5       55.29       51.59      2.77 o
  -1  -4   5      125.15      122.82      2.85 o
   0  -4   5      157.70      147.85      3.24 o
   1  -4   5      107.09      104.16      2.69 o
   2  -4   5        3.70        3.62      2.18 o
   3  -4   5        2.07       -0.71      2.37 o
   4  -4   5      436.17      431.48      7.16 o
   5  -4   5       48.63       50.06      2.93 o
   6  -4   5      447.88      451.11      8.08 o
   7  -4   5       62.93       63.92      4.77 o
   8  -4   5      140.94      128.56     10.90 o
  -8  -3   5       43.92       57.52      5.05 o
  -7  -3   5        0.98       -0.67      3.43 o
  -6  -3   5        1.52        3.76      3.73 o
  -5  -3   5      319.25      317.33      6.65 o
  -4  -3   5      176.65      185.65      5.10 o
  -3  -3   5      118.74      116.58      5.08 o
  -2  -3   5       91.39      107.46      2.90 o
  -1  -3   5      772.49      818.68      7.58 o
   0  -3   5       17.72       26.82      1.89 o
   1  -3   5      863.42      836.37      6.31 o
   2  -3   5      162.29      154.07      2.69 o
   3  -3   5      265.15      250.53      5.16 o
   4  -3   5       34.15       35.54      3.51 o
   5  -3   5        0.03        0.28      1.85 o
   6  -3   5        7.98        6.26      2.00 o
   7  -3   5        3.78        1.07      3.33 o
   8  -3   5        7.94        5.69      3.02 o
   9  -3   5        0.61        7.49      5.05 o
  -8  -2   5        4.70        2.94      3.43 o
  -7  -2   5      219.83      207.35     16.59 o
  -6  -2   5        0.98        3.02      4.65 o
  -5  -2   5      236.12      238.35      5.52 o
  -4  -2   5        0.26        2.10      1.81 o
  -3  -2   5       95.76      106.19      4.57 o
  -2  -2   5      325.17      331.24      4.60 o
  -1  -2   5     1459.60     1530.57      8.83 o
   0  -2   5       53.60       57.46      2.47 o
   1  -2   5      274.49      295.73      4.05 o
   2  -2   5      510.09      506.40      5.79 o
   3  -2   5       51.47       52.50      1.85 o
   4  -2   5      166.96      168.25      3.77 o
   5  -2   5        7.19        3.44      2.04 o
   6  -2   5       44.57       45.41      3.21 o
   7  -2   5      166.94      175.11      8.08 o
   8  -2   5      172.73      173.40      9.97 o
   9  -2   5        0.24        4.44      3.59 o
  -9  -1   5        0.32        4.46      6.80 o
  -8  -1   5        1.42       -4.67      4.67 o
  -7  -1   5       21.18       21.70      4.01 o
  -6  -1   5      193.85      201.52     10.51 o
  -5  -1   5      192.13      201.53      4.81 o
  -4  -1   5      132.09      122.48      4.07 o
  -3  -1   5      480.20      453.01      7.12 o
  -2  -1   5        6.36        5.67      1.90 o
  -1  -1   5      807.27      749.69      4.75 o
   0  -1   5     1008.28     1166.86      8.60 o
   1  -1   5       10.90       20.27      1.76 o
   2  -1   5       84.93       62.18      2.63 o
   3  -1   5      456.95      431.81      4.17 o
   4  -1   5        0.06        0.00      1.31 o
   5  -1   5      433.45      453.54      7.06 o
   6  -1   5       78.07       80.71      3.81 o
   7  -1   5       27.64       23.04      2.90 o
   8  -1   5        1.35       -1.13      3.50 o
   9  -1   5        5.07        2.37      2.93 o
  -9   0   5       23.18       33.88      6.65 o
  -8   0   5       81.28       74.86      6.67 o
  -7   0   5       22.09       24.27      3.66 o
  -6   0   5       66.15       55.80      4.12 o
  -5   0   5      241.71      253.19     18.13 o
  -4   0   5      109.90      111.84      2.67 o
  -3   0   5      760.38      745.18      9.94 o
  -2   0   5      105.62      127.98      4.76 o
  -1   0   5       64.04       69.46      2.58 o
   0   0   5      136.82      132.23      3.24 o
   1   0   5     2053.72     2131.27     11.54 o
   2   0   5       10.68        7.55      1.36 o
   3   0   5      261.24      269.44      3.29 o
   4   0   5      229.34      231.30      4.53 o
   5   0   5       11.63       10.19      2.43 o
   6   0   5      298.06      305.44      6.74 o
   7   0   5        3.40        2.63      2.31 o
   8   0   5       13.91       13.13      2.97 o
   9   0   5       93.46       90.81      4.56 o
  10   0   5        9.77       19.64      5.03 o
  -9   1   5       38.94       40.56      6.88 o
  -8   1   5       26.66       24.20      5.69 o
  -7   1   5        0.01        1.32      3.91 o
  -6   1   5        1.24        1.64      2.47 o
  -5   1   5      136.80      130.22      4.31 o
  -4   1   5      293.19      296.52      6.33 o
  -3   1   5     1861.66     1956.39     14.83 o
  -2   1   5      646.78      618.83      6.43 o
  -1   1   5        2.73        1.86      1.12 o
   0   1   5      361.60      356.93      4.62 o
   1   1   5      632.25      628.52      7.52 o
   2   1   5     3037.55     3361.37     23.29 o
   3   1   5      349.04      316.11      3.47 o
   4   1   5       94.92       83.87      2.57 o
   5   1   5       26.17       28.83      2.25 o
   6   1   5       32.71       31.25      2.59 o
   7   1   5      200.69      213.16      7.76 o
   8   1   5      102.27      102.95      4.13 o
   9   1   5       15.27       19.74      3.22 o
  10   1   5        1.91       -2.58      7.56 o
  -8   2   5       17.05       18.92      3.84 o
  -7   2   5       33.76       37.59      4.46 o
  -6   2   5       27.07       23.32      2.79 o
  -5   2   5      362.08      384.29      7.06 o
  -4   2   5       66.64       66.58      2.97 o
  -3   2   5       21.49       19.33      1.16 o
  -2   2   5      421.27      438.05      4.48 o
  -1   2   5      845.07      808.59      7.32 o
   0   2   5      302.94      379.07      4.59 o
   1   2   5       88.97      111.79      1.99 o
   2   2   5        2.17        2.00      1.09 o
   3   2   5     1228.09     1274.91      7.74 o
   4   2   5      115.73      108.79      2.50 o
   5   2   5       86.81       91.80      2.63 o
   6   2   5        1.22        1.15      1.79 o
   7   2   5       94.61       90.95      4.20 o
   8   2   5      116.00      118.84      4.77 o
   9   2   5       46.48       39.06      4.03 o
  10   2   5       22.99       15.54      8.14 o
  -8   3   5       80.91       87.88     10.18 o
  -7   3   5       79.23       72.21      4.44 o
  -6   3   5       52.43       50.60      4.26 o
  -5   3   5       17.97       20.12      1.93 o
  -4   3   5       32.39       28.13      2.13 o
  -3   3   5      148.73      148.08      4.27 o
  -2   3   5       85.49       91.71      2.70 o
  -1   3   5     4508.77     4783.17     30.12 o
   0   3   5      512.54      471.27      2.21 o
   1   3   5      835.27      873.65      7.33 o
   2   3   5      694.16      654.19      8.90 o
   3   3   5       11.90       10.50      1.49 o
   4   3   5     2772.04     2923.67     22.41 o
   5   3   5      280.38      272.58      4.19 o
   6   3   5        0.37        0.72      1.90 o
   7   3   5       11.14       11.46      3.28 o
   8   3   5        7.67        6.84      3.12 o
   9   3   5       46.32       43.87      4.01 o
  -7   4   5       46.42       48.83      7.12 o
  -6   4   5       38.44       38.93      4.42 o
  -5   4   5        1.67        1.10      2.33 o
  -4   4   5       13.54       13.30      2.25 o
  -3   4   5      864.50      833.96     23.39 o
  -2   4   5        1.09        0.44      1.91 o
  -1   4   5      140.35      135.01      2.72 o
   0   4   5      328.81      346.03      7.55 o
   1   4   5      250.92      253.12      6.35 o
   2   4   5      143.02      166.67      3.79 o
   3   4   5      146.23      157.18      3.63 o
   4   4   5        0.32       -0.38      1.90 o
   5   4   5      515.58      551.20      7.08 o
   6   4   5       93.78       94.15      3.56 o
   7   4   5        2.49        1.91      2.94 o
   8   4   5       34.85       35.31      3.60 o
   9   4   5       61.24       59.27      4.33 o
  -7   5   5       15.28       10.28      5.00 o
  -6   5   5       75.39       78.55      7.39 o
  -5   5   5      109.86      109.26      4.32 o
  -4   5   5      106.97       99.99      8.09 o
  -3   5   5      109.25      105.14      6.20 o
  -2   5   5       58.03       50.82      5.82 o
  -1   5   5        2.85        4.46      1.36 o
   0   5   5       19.10       15.55      1.63 o
   1   5   5     3127.18     3162.65     18.42 o
   2   5   5       13.40       14.29      1.91 o
   3   5   5     1234.48     1278.74     10.89 o
   4   5   5      196.43      194.61      4.85 o
   5   5   5      112.88      118.58      3.69 o
   6   5   5     1234.93     1307.72     30.36 o
   7   5   5       25.57       35.17      3.63 o
   8   5   5       22.79       22.63      3.55 o
   9   5   5        9.84        6.44      3.65 o
  -7   6   5      214.38      207.56     10.82 o
  -6   6   5        1.46        1.42      4.34 o
  -5   6   5      159.75      183.31      6.07 o
  -4   6   5        2.74        3.77      3.01 o
  -3   6   5      198.93      196.86     12.77 o
  -2   6   5       85.09       76.77      6.53 o
  -1   6   5      596.87      630.94      8.30 o
   0   6   5      114.32      117.16      3.61 o
   1   6   5      244.31      243.97      5.49 o
   2   6   5       57.95       58.67      2.59 o
   3   6   5       42.12       43.28      2.52 o
   4   6   5       10.70       12.15      2.12 o
   5   6   5       90.54       97.21      5.02 o
   6   6   5        7.06        3.83      4.08 o
   7   6   5      177.01      175.21      6.92 o
   8   6   5       21.01       19.76      4.03 o
   9   6   5        4.50       -0.04      3.87 o
  -6   7   5       61.06       67.74     11.18 o
  -5   7   5       38.57       34.97      4.78 o
  -4   7   5       29.76       33.24      4.07 o
  -3   7   5      119.83      118.76      8.15 o
  -2   7   5      174.18      174.22      7.79 o
  -1   7   5      150.06      155.50      5.65 o
   0   7   5        5.86        4.73      1.96 o
   1   7   5       95.15       89.52      3.17 o
   2   7   5       52.03       47.92      2.30 o
   3   7   5      753.72      781.47     13.00 o
   4   7   5       53.53       53.31      3.85 o
   5   7   5      504.87      514.17     11.03 o
   6   7   5        3.62        2.02      4.37 o
   7   7   5      139.52      139.43      7.31 o
   8   7   5      323.33      312.94     14.30 o
  -5   8   5       75.22       59.68      7.33 o
  -4   8   5       69.34       67.75      5.87 o
  -3   8   5      128.83      124.05      7.21 o
  -2   8   5       43.77       39.66      5.95 o
  -1   8   5      434.27      443.83      9.33 o
   0   8   5       37.10       36.27      2.51 o
   1   8   5      130.66      133.62      4.13 o
   2   8   5      126.29      132.66      5.22 o
   3   8   5       80.60       84.59      4.30 o
   4   8   5        2.23        1.23      2.81 o
   5   8   5       21.03       21.21      3.18 o
   6   8   5        1.28        0.84      4.10 o
   7   8   5       22.47       14.42      6.13 o
   8   8   5       20.91       14.18      5.68 o
  -5   9   5       32.94        5.59      5.97 o
  -4   9   5       56.04       51.09      5.48 o
  -3   9   5       71.76       64.15     14.60 o
  -2   9   5        5.47        4.79      3.07 o
  -1   9   5      107.05      105.87      5.36 o
   0   9   5      152.59      162.14      4.89 o
   1   9   5       57.59       57.04      2.48 o
   2   9   5       18.07       13.72      2.75 o
   3   9   5      143.21      158.65      5.37 o
   4   9   5        0.85        5.97      2.91 o
   5   9   5       53.61       41.65      3.72 o
   6   9   5       40.62       45.95      5.19 o
   7   9   5       63.29       63.07      5.23 o
  -3  10   5        0.03       -0.23      4.84 o
  -2  10   5       88.69       92.41      7.04 o
  -1  10   5       15.22       15.68      4.84 o
   0  10   5      107.41      103.91      5.90 o
   1  10   5      283.32      294.76      6.38 o
   2  10   5        0.10        0.30      2.43 o
   3  10   5        9.97        5.63      2.48 o
   4  10   5       28.97       29.21      3.60 o
   5  10   5        7.01        7.22      3.93 o
   6  10   5        1.80        4.92      4.14 o
  -1  11   5       72.40       84.31      9.74 o
   0  11   5        2.44        3.49      6.32 o
   1  11   5       70.92       78.48      4.91 o
   2  11   5       58.14       61.82      4.73 o
   3  11   5        1.01        1.30      2.94 o
   4  11   5       38.04       39.04      4.43 o
   5  11   5       43.16       66.62      8.61 o
   2  12   5       47.44       53.85      5.70 o
  -3  -9   6        0.39        3.63      3.34 o
  -2  -9   6       10.61        8.44      4.61 o
  -1  -9   6      224.35      228.06      7.14 o
   0  -9   6        0.39       -0.26      3.10 o
   1  -9   6       25.12       22.75      2.95 o
   2  -9   6       13.68       11.77      3.75 o
   3  -9   6        0.07        6.56      4.97 o
  -5  -8   6        9.19        7.90      3.20 o
  -4  -8   6       19.05       17.70      2.95 o
  -3  -8   6      117.28      114.11      4.56 o
  -2  -8   6      294.39      301.48      8.96 o
  -1  -8   6      143.93      148.15      7.55 o
   0  -8   6       24.13       26.98      3.45 o
   1  -8   6        9.95        7.57      3.37 o
   2  -8   6       18.10       15.06      3.45 o
   3  -8   6      187.17      203.41      7.64 o
   4  -8   6       61.82       57.64      5.15 o
  -6  -7   6       13.47       10.85      4.19 o
  -5  -7   6       30.02       38.23      3.70 o
  -4  -7   6        8.51        6.37      2.68 o
  -3  -7   6      177.87      173.71      5.14 o
  -2  -7   6       36.57       38.50      3.15 o
  -1  -7   6      111.32      109.83      4.53 o
   0  -7   6       94.89      105.58      4.48 o
   1  -7   6      511.18      529.59      9.88 o
   2  -7   6       12.80        8.78      2.94 o
   3  -7   6       62.16       65.37      4.15 o
   4  -7   6       18.42       17.43      3.01 o
   5  -7   6        0.36       -0.48      3.62 o
   6  -7   6       10.79        4.87      6.01 o
  -7  -6   6        0.00       -5.02      5.02 o
  -6  -6   6        1.51        4.23      4.34 o
  -5  -6   6       11.34        6.35      3.93 o
  -4  -6   6       12.68       11.43      2.94 o
  -3  -6   6        3.53        3.77      2.52 o
  -2  -6   6      129.82      134.99      5.17 o
  -1  -6   6      236.24      250.32      4.79 o
   0  -6   6     1177.93     1215.81     16.43 o
   1  -6   6      619.88      656.89     12.72 o
   2  -6   6       31.00       29.29      3.08 o
   3  -6   6       34.19       31.74      3.37 o
   4  -6   6       72.89       80.95      4.72 o
   5  -6   6      101.39       97.81      4.54 o
   6  -6   6        2.67       -1.78      3.09 o
  -8  -5   6        1.65       -0.22      5.97 o
  -7  -5   6       60.82       64.25      5.26 o
  -6  -5   6       12.90       13.52      3.84 o
  -5  -5   6       36.45       34.14      7.38 o
  -4  -5   6      129.89      124.37      6.15 o
  -3  -5   6        5.00        5.93      2.52 o
  -2  -5   6       77.07       73.59      3.04 o
  -1  -5   6      550.95      559.21      6.42 o
   0  -5   6        1.05        1.06      1.82 o
   1  -5   6      639.34      630.45      9.68 o
   2  -5   6      212.25      221.95      5.18 o
   3  -5   6      897.55      907.18     13.87 o
   4  -5   6       15.53        9.60      2.84 o
   5  -5   6       60.99       68.14      3.89 o
   6  -5   6        6.27        5.20      3.43 o
   7  -5   6        4.65        4.40      4.39 o
  -7  -4   6        2.87        0.87      3.82 o
  -6  -4   6       10.32        9.12      3.67 o
  -5  -4   6        0.01        0.65      3.61 o
  -4  -4   6       12.47       10.20      3.72 o
  -3  -4   6        0.07       -1.89      1.89 o
  -2  -4   6       28.42       26.38      2.48 o
  -1  -4   6       38.18       36.74      2.19 o
   0  -4   6      314.29      315.37      5.71 o
   1  -4   6       80.33       86.22      2.79 o
   2  -4   6     3125.15     3141.73     30.19 o
   3  -4   6      794.68      805.10      9.70 o
   4  -4   6        3.11        2.12      2.77 o
   5  -4   6      168.19      183.82      5.47 o
   6  -4   6       40.80       41.67      2.87 o
   7  -4   6        4.72        5.29      3.21 o
   8  -4   6        9.29       12.81      8.40 o
  -8  -3   6        0.65        0.04      8.32 o
  -7  -3   6       18.65       16.78      3.95 o
  -6  -3   6       45.00       37.74      5.62 o
  -5  -3   6      159.04      168.13      6.56 o
  -4  -3   6       27.14       27.98      6.07 o
  -3  -3   6      517.91      518.90      9.06 o
  -2  -3   6      212.84      207.47      3.82 o
  -1  -3   6      211.05      238.30      6.73 o
   0  -3   6      517.00      494.16      5.04 o
   1  -3   6      507.32      494.42      5.92 o
   2  -3   6       76.33       73.49      2.28 o
   3  -3   6     1149.63     1162.93     13.94 o
   4  -3   6      254.65      254.85      4.94 o
   5  -3   6      891.12      920.05     13.88 o
   6  -3   6        1.36       -0.43      2.05 o
   7  -3   6       33.02       20.90      4.91 o
   8  -3   6        0.85       -0.80      3.34 o
   9  -3   6        9.63       16.01      7.83 o
  -8  -2   6       90.55       88.94      8.05 o
  -7  -2   6        3.93        3.24      5.21 o
  -6  -2   6       34.13       38.52      4.18 o
  -5  -2   6        0.03       -0.35      3.64 o
  -4  -2   6        1.18        4.88      2.37 o
  -3  -2   6        7.85       11.99      3.23 o
  -2  -2   6      115.15      117.71      2.87 o
  -1  -2   6        9.82        7.45      1.58 o
   0  -2   6        2.70        2.93      1.53 o
   1  -2   6      282.27      256.26      4.22 o
   2  -2   6      192.43      195.53      3.66 o
   3  -2   6       36.36       34.80      1.70 o
   4  -2   6     3830.55     3881.33     28.32 o
   5  -2   6      246.04      244.31      4.80 o
   6  -2   6      101.38      100.96      4.47 o
   7  -2   6      117.10      122.56      6.11 o
   8  -2   6        0.05       -1.92      3.35 o
   9  -2   6        6.49        3.37      6.24 o
  -8  -1   6        7.78       -1.96      5.46 o
  -7  -1   6       93.84       87.83      8.76 o
  -6  -1   6       33.90       34.10      3.82 o
  -5  -1   6      343.14      362.59     16.53 o
  -4  -1   6       97.33       99.82      3.51 o
  -3  -1   6       68.11       68.36      2.68 o
  -2  -1   6      541.50      531.81      6.30 o
  -1  -1   6     1720.95     1736.92      7.62 o
   0  -1   6       25.45       24.65      1.79 o
   1  -1   6     1559.09     1667.16     13.44 o
   2  -1   6      573.46      564.06      6.00 o
   3  -1   6       34.38       31.92      1.79 o
   4  -1   6      136.05      129.74      2.84 o
   5  -1   6      745.28      770.52     12.36 o
   6  -1   6      248.38      240.31      7.18 o
   7  -1   6      453.34      486.94      7.99 o
   8  -1   6        0.61       -0.14      2.72 o
   9  -1   6       17.02       16.85      3.64 o
  -8   0   6       26.10       26.97      6.34 o
  -7   0   6      184.58      189.70     15.85 o
  -6   0   6      183.07      174.81      9.17 o
  -5   0   6        5.21        4.52      3.01 o
  -4   0   6      177.87      177.10      9.21 o
  -3   0   6       46.81       47.05      2.46 o
  -2   0   6       10.66        9.92      1.61 o
  -1   0   6      118.10      106.34      2.21 o
   0   0   6      425.39      454.28      5.43 o
   1   0   6        4.54        2.96      1.29 o
   2   0   6       57.96       52.89      1.87 o
   3   0   6      251.89      237.35      3.31 o
   4   0   6        1.44        1.36      1.36 o
   5   0   6      156.42      142.96      5.01 o
   6   0   6     1958.45     2000.68     25.92 o
   7   0   6        0.19       -0.16      2.48 o
   8   0   6      114.91      124.95      4.80 o
   9   0   6       10.53        6.15      3.35 o
  -8   1   6        0.01        0.48      4.97 o
  -7   1   6       17.06       10.84      6.65 o
  -6   1   6       61.39       57.27      6.38 o
  -5   1   6      138.91      131.50      7.55 o
  -4   1   6      567.33      593.38      9.31 o
  -3   1   6     1425.47     1444.41      9.36 o
  -2   1   6        0.25        1.58      1.37 o
  -1   1   6       89.81       88.77      2.37 o
   0   1   6     1181.55     1119.00     11.31 o
   1   1   6     1782.94     1722.36     29.59 o
   2   1   6       85.17       80.45      2.00 o
   3   1   6     1986.50     2077.31      9.38 o
   4   1   6      125.65      123.04      2.29 o
   5   1   6       78.48       77.28      2.92 o
   6   1   6       33.00       31.70      2.71 o
   7   1   6      215.40      232.24      6.34 o
   8   1   6      226.87      234.12      5.57 o
   9   1   6      132.29      123.34      6.15 o
  -8   2   6      177.57      170.06     11.95 o
  -7   2   6       63.78       64.96      6.69 o
  -6   2   6      241.25      247.96     10.94 o
  -5   2   6      314.34      301.08     12.55 o
  -4   2   6       82.86       79.65      3.74 o
  -3   2   6       38.56       41.53      3.10 o
  -2   2   6      259.52      253.72      4.22 o
  -1   2   6      131.33      126.33      2.08 o
   0   2   6       17.85       12.25      2.04 o
   1   2   6      226.51      209.14      4.71 o
   2   2   6      390.82      428.16      3.56 o
   3   2   6       99.75       89.56      1.81 o
   4   2   6      120.73      112.04      2.63 o
   5   2   6       24.01       21.96      1.98 o
   6   2   6      137.45      139.60      3.43 o
   7   2   6       38.16       37.53      2.64 o
   8   2   6      449.03      468.66      8.38 o
   9   2   6       34.83       29.58      4.99 o
  -8   3   6      120.69      127.93     12.61 o
  -7   3   6       28.89       29.07      3.43 o
  -6   3   6       10.07        8.36      4.32 o
  -5   3   6        7.36        7.88      3.52 o
  -4   3   6       85.36       88.22      3.89 o
  -3   3   6        9.43        6.19      2.54 o
  -2   3   6     1757.94     1773.27     12.69 o
  -1   3   6     1804.39     1767.70     12.46 o
   0   3   6      402.72      395.61      8.08 o
   1   3   6      604.64      611.44      8.34 o
   2   3   6      561.65      547.22      6.33 o
   3   3   6      490.26      524.10      6.23 o
   4   3   6      170.43      177.22      3.46 o
   5   3   6      765.82      811.71      8.46 o
   6   3   6        0.02        2.35      1.93 o
   7   3   6      105.16      106.30      4.41 o
   8   3   6        1.65        0.64      3.01 o
   9   3   6       46.23       41.56      3.58 o
  -7   4   6       67.33       68.34      4.33 o
  -6   4   6      300.50      299.27      8.73 o
  -5   4   6       14.06       12.29      4.06 o
  -4   4   6      636.00      627.52     10.41 o
  -3   4   6      155.07      133.46      6.16 o
  -2   4   6        6.97        6.61      1.72 o
  -1   4   6       17.07       17.18      0.89 o
   0   4   6      112.92      116.77      3.25 o
   1   4   6       48.44       46.72      2.04 o
   2   4   6        0.09        0.37      0.55 o
   3   4   6       94.20       89.86      2.05 o
   4   4   6       75.22       88.37      3.01 o
   5   4   6      143.65      146.17      4.25 o
   6   4   6       24.25       23.43      2.66 o
   7   4   6       16.30       15.36      3.19 o
   8   4   6      109.34      107.90      6.35 o
   9   4   6        8.91        4.12      2.61 o
  -7   5   6      148.83      158.41      8.97 o
  -6   5   6      222.94      235.66     11.00 o
  -5   5   6       75.36       73.89      4.43 o
  -4   5   6       97.51       95.77      4.66 o
  -3   5   6      121.10      122.78      6.37 o
  -2   5   6        1.71        3.49      3.95 o
  -1   5   6      164.42      163.32      8.38 o
   0   5   6     1566.60     1571.11     13.98 o
   1   5   6      500.06      497.88      9.83 o
   2   5   6      824.34      786.09     10.03 o
   3   5   6      389.66      407.06     10.02 o
   4   5   6       25.70       27.96      2.32 o
   5   5   6       58.54       61.52      4.62 o
   6   5   6       47.91       50.89      2.94 o
   7   5   6      146.84      143.27      5.69 o
   8   5   6        4.97        6.20      3.19 o
   9   5   6       33.88       36.04      3.79 o
  -6   6   6       19.15       15.90      5.20 o
  -5   6   6      132.59      135.85      4.94 o
  -4   6   6      168.57      164.91      6.86 o
  -3   6   6        5.08        5.94      3.84 o
  -2   6   6      566.17      578.29     26.24 o
  -1   6   6        0.75        0.11      2.65 o
   0   6   6       90.04       91.92      2.72 o
   1   6   6        7.10        5.98      2.03 o
   2   6   6       24.73       27.77      2.70 o
   3   6   6        3.85        5.91      2.78 o
   4   6   6        1.31        1.12      2.52 o
   5   6   6        1.16        0.04      2.81 o
   6   6   6        2.37        1.17      2.57 o
   7   6   6       55.43       60.95      5.40 o
   8   6   6        3.10       -1.85      3.41 o
   9   6   6       33.75       40.44      5.68 o
  -6   7   6        0.36       -4.16      7.55 o
  -5   7   6      205.37      228.94      9.34 o
  -4   7   6      214.41      218.72      7.11 o
  -3   7   6       46.75       43.80      4.90 o
  -2   7   6      224.46      223.64     12.21 o
  -1   7   6      138.87      145.66      4.80 o
   0   7   6      118.40       94.40      5.14 o
   1   7   6      388.05      399.61      8.37 o
   2   7   6      363.79      394.20      8.73 o
   3   7   6        1.45        3.11      2.75 o
   4   7   6      448.96      465.59      8.83 o
   5   7   6       53.00       48.98      3.75 o
   6   7   6       22.29       16.12      4.22 o
   7   7   6       20.94       11.88      4.44 o
   8   7   6        0.02        3.18      3.63 o
  -5   8   6      187.05      184.25     11.39 o
  -4   8   6       96.73       88.11      6.56 o
  -3   8   6       65.91       64.11      4.74 o
  -2   8   6       13.88       12.42      3.86 o
  -1   8   6       12.49       11.53      3.62 o
   0   8   6      162.22      155.27      5.19 o
   1   8   6       31.89       31.06      2.99 o
   2   8   6       53.29       49.90      3.50 o
   3   8   6       39.06       39.41      3.99 o
   4   8   6        9.00        9.56      2.90 o
   5   8   6       42.15       43.91      3.65 o
   6   8   6        0.26       -3.51      3.51 o
   7   8   6       18.46       14.34      3.86 o
   8   8   6        0.08        8.54      6.04 o
  -4   9   6        1.53        0.09      4.96 o
  -3   9   6      164.48      173.07      8.75 o
  -2   9   6       79.46       75.57      5.47 o
  -1   9   6        4.02        4.74      3.46 o
   0   9   6      163.69      162.88      6.60 o
   1   9   6       26.81       20.63      3.34 o
   2   9   6      255.36      259.57      7.89 o
   3   9   6      201.82      220.94      6.06 o
   4   9   6        0.58        0.81      2.77 o
   5   9   6       43.51       44.87      3.70 o
   6   9   6       73.40       80.05      5.65 o
   7   9   6        0.70        1.05      7.04 o
  -2  10   6       71.29       74.88      6.43 o
  -1  10   6        2.54        0.51      2.97 o
   0  10   6        4.04        8.48      2.88 o
   1  10   6        0.05       -1.29      2.49 o
   2  10   6        9.09        9.31      3.20 o
   3  10   6       17.54       19.03      2.97 o
   4  10   6        7.11        4.02      3.39 o
   5  10   6       21.92       21.32      4.03 o
   6  10   6        6.41        5.99      5.78 o
   0  11   6        4.16        2.48      3.70 o
   1  11   6        0.41        0.72      4.05 o
   2  11   6       29.15       18.33      3.26 o
   3  11   6        0.65        1.90      2.83 o
   4  11   6      135.29      143.72      7.11 o
  -2  -9   7      200.43      190.18     13.38 o
  -1  -9   7       91.82       92.93      5.55 o
   0  -9   7        7.17        4.40      3.65 o
   1  -9   7        5.84       -0.63      2.92 o
   2  -9   7        0.48        1.55      6.29 o
  -4  -8   7        2.86        1.59      3.51 o
  -3  -8   7      110.50      110.90      5.32 o
  -2  -8   7       89.40       76.48      4.75 o
  -1  -8   7      570.73      597.27     10.49 o
   0  -8   7       34.00       32.46      3.12 o
   1  -8   7        1.21        0.20      3.17 o
   2  -8   7       82.31       76.78      4.61 o
   3  -8   7       75.18       65.24      5.50 o
   4  -8   7        0.02        6.52      5.88 o
  -6  -7   7       42.12       44.60      7.20 o
  -5  -7   7        0.05        0.53      3.67 o
  -4  -7   7       33.69       32.15      3.11 o
  -3  -7   7      106.62      113.25      4.46 o
  -2  -7   7        0.28       -2.46      2.46 o
  -1  -7   7       11.27        7.48      2.78 o
   0  -7   7      455.26      459.75      7.74 o
   1  -7   7      218.37      223.25      6.56 o
   2  -7   7        2.76        2.00      2.53 o
   3  -7   7       30.62       26.95      3.16 o
   4  -7   7        3.25        3.15      2.85 o
   5  -7   7       58.92       68.38      5.85 o
  -6  -6   7       10.75        8.68      3.64 o
  -5  -6   7       29.34       29.00      3.76 o
  -4  -6   7        0.10       -1.63      3.02 o
  -3  -6   7       74.79       74.14      3.81 o
  -2  -6   7       20.93       22.67      2.70 o
  -1  -6   7       80.71       87.43      3.35 o
   0  -6   7       73.70       71.22      3.31 o
   1  -6   7     1003.29     1054.88     16.18 o
   2  -6   7        0.00        0.87      2.63 o
   3  -6   7      149.56      157.49      5.58 o
   4  -6   7      123.56      122.77      5.03 o
   5  -6   7        4.27        5.79      3.09 o
   6  -6   7       15.09        3.25      3.60 o
  -6  -5   7        0.38        2.37      4.09 o
  -5  -5   7      119.87      135.01      6.55 o
  -4  -5   7       89.86       96.72      5.99 o
  -3  -5   7      104.54      100.98      4.38 o
  -2  -5   7      167.63      166.35      4.84 o
  -1  -5   7      125.72      125.89      3.39 o
   0  -5   7       33.51       35.17      2.25 o
   1  -5   7       57.57       52.74      3.32 o
   2  -5   7      642.96      626.43      8.86 o
   3  -5   7      461.58      478.23      8.44 o
   4  -5   7        2.70        3.76      2.76 o
   5  -5   7       31.70       30.30      3.24 o
   6  -5   7        0.00       -0.52      3.26 o
   7  -5   7      124.09      146.75     13.49 o
  -7  -4   7       10.67       10.64      6.72 o
  -6  -4   7       85.84       87.45      5.55 o
  -5  -4   7      101.21      110.09      5.78 o
  -4  -4   7        0.90        1.91      3.48 o
  -3  -4   7       90.11       93.69      3.54 o
  -2  -4   7       35.51       35.14      2.36 o
  -1  -4   7      459.68      442.29      6.73 o
   0  -4   7        0.31        1.10      1.80 o
   1  -4   7        3.22        4.02      1.67 o
   2  -4   7      132.48      124.50      4.07 o
   3  -4   7      681.85      674.75     14.52 o
   4  -4   7       99.33      101.57      4.44 o
   5  -4   7      333.77      346.14      8.86 o
   6  -4   7       34.72       26.37      2.84 o
   7  -4   7       30.58       29.99      3.73 o
  -7  -3   7       24.46       26.38      7.37 o
  -6  -3   7       86.64       81.19      9.07 o
  -5  -3   7       29.13       27.99      3.94 o
  -4  -3   7      192.78      194.43      6.63 o
  -3  -3   7      449.10      462.93      8.88 o
  -2  -3   7       10.70       11.45      1.89 o
  -1  -3   7      661.54      680.50      7.70 o
   0  -3   7      182.32      174.63      3.67 o
   1  -3   7       56.17       51.76      2.58 o
   2  -3   7       73.88       76.72      2.54 o
   3  -3   7      232.97      238.24      6.93 o
   4  -3   7      596.26      581.39     12.86 o
   5  -3   7      674.69      693.50      9.70 o
   6  -3   7       18.55       20.95      2.68 o
   7  -3   7        1.76        0.24      3.38 o
   8  -3   7        6.31        0.17      3.55 o
  -7  -2   7        6.68        6.29      6.93 o
  -6  -2   7        5.24        5.73      4.22 o
  -5  -2   7       13.86       23.33     13.66 o
  -4  -2   7      130.21      130.15      6.21 o
  -3  -2   7      342.39      340.13      6.15 o
  -2  -2   7       32.84       31.65      2.11 o
  -1  -2   7       35.20       36.48      2.14 o
   0  -2   7      274.96      269.59      5.02 o
   1  -2   7      763.19      738.34      9.83 o
   2  -2   7      261.62      252.27      5.29 o
   3  -2   7      196.25      197.35      4.88 o
   4  -2   7      449.68      448.35      6.15 o
   5  -2   7       79.53       71.92      3.29 o
   6  -2   7      197.06      195.30      5.47 o
   7  -2   7      188.10      192.53      5.62 o
   8  -2   7        0.79        0.34      3.56 o
   9  -2   7       60.90       85.94     10.73 o
  -7  -1   7        1.17        3.80      5.65 o
  -6  -1   7        4.97        3.67      4.07 o
  -5  -1   7      203.49      214.63     14.28 o
  -4  -1   7      171.20      182.46      6.15 o
  -3  -1   7       36.43       34.98      2.59 o
  -2  -1   7      985.76      997.23      7.86 o
  -1  -1   7      479.00      495.44      6.06 o
   0  -1   7      142.56      125.08      2.87 o
   1  -1   7     1104.15     1103.26     10.32 o
   2  -1   7        4.53        1.69      1.46 o
   3  -1   7       21.26       21.13      1.76 o
   4  -1   7       15.28       14.17      1.66 o
   5  -1   7      385.00      390.58      5.66 o
   6  -1   7      412.22      413.29      9.80 o
   7  -1   7      575.30      595.96     10.21 o
   8  -1   7       12.37       13.76      3.15 o
  -8   0   7       50.75       47.63      6.92 o
  -7   0   7        2.58        6.62      4.85 o
  -6   0   7       30.77       30.23      5.58 o
  -5   0   7       33.29       25.68      4.91 o
  -4   0   7        4.43        3.80      2.85 o
  -3   0   7       16.98       15.86      1.92 o
  -2   0   7      258.44      255.19      6.97 o
  -1   0   7      845.66      812.64      5.65 o
   0   0   7        8.46       10.31      1.38 o
   1   0   7       81.98       74.26      2.12 o
   2   0   7      363.92      356.09      6.12 o
   3   0   7      239.14      232.01      3.59 o
   4   0   7      811.23      806.98      7.04 o
   5   0   7      209.21      216.04      4.40 o
   6   0   7      847.53      893.68     13.56 o
   7   0   7       19.73       27.28      3.96 o
   8   0   7       90.01       99.81      5.73 o
   9   0   7       26.91       26.19      4.08 o
  -8   1   7        4.58        5.11      6.67 o
  -7   1   7       67.14       61.02      6.52 o
  -6   1   7      258.68      241.95     10.54 o
  -5   1   7       14.11        7.09      5.34 o
  -4   1   7       24.52       19.11      3.27 o
  -3   1   7      296.07      296.89      7.10 o
  -2   1   7       20.15       23.40      2.48 o
  -1   1   7      442.35      448.14      7.01 o
   0   1   7     1281.23     1240.96     12.00 o
   1   1   7       72.37       80.41      1.47 o
   2   1   7      382.54      345.80      4.87 o
   3   1   7      513.95      519.42      8.22 o
   4   1   7       87.50       89.31      2.48 o
   5   1   7       28.77       32.72      2.19 o
   6   1   7        5.48        4.70      2.66 o
   7   1   7      312.87      332.47     10.71 o
   8   1   7      230.29      230.65      6.18 o
   9   1   7      294.54      287.16      8.57 o
  -8   2   7       32.38       28.51      6.49 o
  -7   2   7       44.43       34.76      5.96 o
  -6   2   7       48.52       37.29      5.59 o
  -5   2   7       12.33       14.08      4.21 o
  -4   2   7       16.43       15.46      3.10 o
  -3   2   7       30.08       30.74      3.22 o
  -2   2   7        1.83        1.84      1.80 o
  -1   2   7       49.00       53.21      2.06 o
   0   2   7      333.80      313.09      5.41 o
   1   2   7      769.94      726.36      9.89 o
   2   2   7       56.31       51.42      1.69 o
   3   2   7      432.02      427.94      4.70 o
   4   2   7       75.76       72.80      2.58 o
   5   2   7        7.48        8.15      2.09 o
   6   2   7      718.27      724.26      9.42 o
   7   2   7       28.97       26.02      2.46 o
   8   2   7      798.11      822.13     11.15 o
   9   2   7       42.29       46.32      3.90 o
  -7   3   7        0.85       -0.20      5.66 o
  -6   3   7       99.73       95.22      5.85 o
  -5   3   7      244.82      256.69      7.90 o
  -4   3   7      264.08      270.26      6.11 o
  -3   3   7      210.10      205.78      6.93 o
  -2   3   7       63.15       63.78      2.52 o
  -1   3   7       38.60       37.68      1.60 o
   0   3   7      142.55      137.28      2.37 o
   1   3   7      579.48      577.43      5.72 o
   2   3   7      348.56      348.84      3.51 o
   3   3   7       40.66       38.83      2.00 o
   4   3   7      117.90      104.99      3.02 o
   5   3   7       35.56       40.38      2.51 o
   6   3   7      102.02       97.81      3.27 o
   7   3   7       56.04       56.23      3.74 o
   8   3   7       13.92       13.28      3.19 o
   9   3   7      154.18      143.76      5.45 o
  -7   4   7       74.09       67.77      5.27 o
  -6   4   7        4.17        3.41      3.43 o
  -5   4   7      272.24      266.08      8.05 o
  -4   4   7       70.53       55.42      3.74 o
  -3   4   7      120.42      110.25      4.38 o
  -2   4   7       20.36       17.18      2.10 o
  -1   4   7        1.31        0.36      1.71 o
   0   4   7        2.12        1.45      1.19 o
   1   4   7      113.81      116.60      2.27 o
   2   4   7      182.80      182.69      4.03 o
   3   4   7      141.70      153.18      4.54 o
   4   4   7      229.53      227.90      4.74 o
   5   4   7      293.86      302.49      7.15 o
   6   4   7       14.79       15.49      2.10 o
   7   4   7       96.64      104.65      4.61 o
   8   4   7      260.56      265.18     10.80 o
   9   4   7        3.17        2.30      2.98 o
  -7   5   7       32.11       36.15      8.53 o
  -6   5   7      106.85      112.41      5.29 o
  -5   5   7       17.82       18.95      4.45 o
  -4   5   7      385.85      392.54     16.33 o
  -3   5   7      224.43      213.56      9.73 o
  -2   5   7       25.28       20.73      2.99 o
  -1   5   7      479.41      479.95     12.55 o
   0   5   7        0.21        1.48      1.79 o
   1   5   7      108.21      109.63      4.08 o
   2   5   7      329.91      330.53      6.98 o
   3   5   7      127.75      125.67      4.08 o
   4   5   7        0.50        1.58      2.67 o
   5   5   7       76.10       73.59      3.88 o
   6   5   7        0.52        2.19      2.07 o
   7   5   7        3.95        3.10      2.70 o
   8   5   7       26.92       34.01      3.56 o
   9   5   7       49.06       53.42      5.92 o
  -6   6   7      118.05      127.08     18.26 o
  -5   6   7       33.75       31.34      4.76 o
  -4   6   7       27.66       23.29      3.30 o
  -3   6   7      443.92      425.34     16.81 o
  -2   6   7      121.31       99.66      6.29 o
  -1   6   7      172.15      164.87      7.29 o
   0   6   7       51.34       44.82      3.83 o
   1   6   7        2.54        2.69      2.56 o
   2   6   7       30.84       26.50      3.19 o
   3   6   7       94.40       98.08      3.82 o
   4   6   7       22.23       18.06      3.08 o
   5   6   7        2.49        0.36      2.77 o
   6   6   7      180.93      184.53      5.57 o
   7   6   7       52.95       48.59      5.02 o
   8   6   7       74.49       64.10      5.03 o
  -5   7   7       60.86       46.01      9.42 o
  -4   7   7       44.75       46.74      4.89 o
  -3   7   7      122.20      116.70      6.76 o
  -2   7   7      458.23      449.77     15.37 o
  -1   7   7       15.59        7.99      3.57 o
   0   7   7       51.67       53.58      3.83 o
   1   7   7      301.10      307.36      6.79 o
   2   7   7       94.50       90.80      4.42 o
   3   7   7      266.67      284.54      6.07 o
   4   7   7      137.36      147.82      5.54 o
   5   7   7        1.79        1.48      2.56 o
   6   7   7       27.09       25.79      3.10 o
   7   7   7       15.36       16.83      4.21 o
   8   7   7       32.66       32.15      5.24 o
  -4   8   7      124.34      117.97      7.50 o
  -3   8   7        3.95        3.94      3.80 o
  -2   8   7       87.83       87.75      6.36 o
  -1   8   7      267.36      258.67      7.99 o
   0   8   7      116.70      109.37      4.65 o
   1   8   7       71.66       74.30      4.24 o
   2   8   7       57.99       56.79      3.92 o
   3   8   7        0.27       -1.56      3.26 o
   4   8   7       51.67       44.30      4.52 o
   5   8   7       25.45       25.41      3.24 o
   6   8   7        3.57        2.87      3.74 o
   7   8   7       34.00       32.87      4.18 o
   8   8   7       45.43       44.34      6.95 o
  -3   9   7      128.38      129.87      7.87 o
  -2   9   7        0.48        0.73      3.90 o
  -1   9   7      159.48      173.18      6.90 o
   0   9   7      162.07      157.59      6.56 o
   1   9   7       47.61       47.38      3.84 o
   2   9   7       87.54       85.58      4.56 o
   3   9   7       41.34       53.57      4.33 o
   4   9   7      163.53      172.27      6.87 o
   5   9   7      120.44      127.80      6.42 o
   6   9   7        8.34        6.27      5.54 o
   7   9   7       25.40       22.96      5.91 o
  -1  10   7       58.13       51.94      4.72 o
   0  10   7       48.89       44.00      4.75 o
   1  10   7       65.18       60.86      4.79 o
   2  10   7       46.69       43.70      3.86 o
   3  10   7        6.37        3.82      2.73 o
   4  10   7       20.67       16.61      4.03 o
   5  10   7        3.33        0.47      3.46 o
   0  11   7       32.27       29.82     10.05 o
   1  11   7       55.33       52.11      4.63 o
   2  11   7        4.10       -0.98      3.86 o
   3  11   7       79.80       79.63      5.42 o
   4  11   7       14.32       16.68      4.66 o
   1  -9   8       51.36       70.34      8.44 o
  -3  -8   8       10.95        7.72      7.32 o
  -2  -8   8       46.40       48.93      5.11 o
  -1  -8   8       82.97       81.92      5.03 o
   0  -8   8        6.99        7.38      2.82 o
   1  -8   8       55.49       50.39      3.86 o
   2  -8   8      219.32      226.03      9.81 o
  -5  -7   8        0.92        2.38      5.43 o
  -4  -7   8       72.50       72.60      5.31 o
  -3  -7   8        0.01        1.39      2.68 o
  -2  -7   8       27.91       30.05      3.57 o
  -1  -7   8        4.32        1.65      3.00 o
   0  -7   8       12.64       12.02      2.74 o
   1  -7   8        2.51        2.66      2.88 o
   2  -7   8        0.03        1.83      2.61 o
   3  -7   8       90.36       91.78      4.99 o
   4  -7   8       19.96       17.81      3.41 o
   5  -7   8      102.00      132.35     11.26 o
  -5  -6   8       25.35       18.12      3.90 o
  -4  -6   8       20.68       20.36      2.92 o
  -3  -6   8       31.59       28.30      2.86 o
  -2  -6   8      148.51      148.88      4.74 o
  -1  -6   8       18.70       12.41      2.78 o
   0  -6   8      265.17      269.88      5.48 o
   1  -6   8       49.57       48.39      3.34 o
   2  -6   8       74.73       80.80      4.26 o
   3  -6   8      104.35      108.51      6.26 o
   4  -6   8      119.79      119.78      5.12 o
   5  -6   8       76.74       87.11      5.01 o
  -6  -5   8       43.88       54.37      7.93 o
  -5  -5   8      225.37      230.18      7.94 o
  -4  -5   8       74.63       76.93      4.32 o
  -3  -5   8        6.53        6.97      2.59 o
  -2  -5   8      148.17      155.20      6.57 o
  -1  -5   8       19.47       16.72      1.93 o
   0  -5   8       21.59       21.78      2.59 o
   1  -5   8        8.63        6.83      2.59 o
   2  -5   8        5.87        6.38      2.72 o
   3  -5   8        1.75        0.75      2.68 o
   4  -5   8        0.77       -1.12      2.80 o
   5  -5   8       37.90       44.31      3.42 o
   6  -5   8       86.71       78.81      7.19 o
  -6  -4   8      505.91      493.12     15.13 o
  -5  -4   8       24.68       25.13      5.78 o
  -4  -4   8      256.98      258.27      6.43 o
  -3  -4   8        4.98        3.06      2.35 o
  -2  -4   8      335.29      341.71      6.69 o
  -1  -4   8       62.24       65.32      2.72 o
   0  -4   8       14.63       13.84      1.97 o
   1  -4   8      243.73      240.63      6.05 o
   2  -4   8      362.05      363.66      6.19 o
   3  -4   8        7.65        6.81      2.73 o
   4  -4   8      355.16      363.75      7.46 o
   5  -4   8       28.51       23.37      3.39 o
   6  -4   8        7.50        6.93      3.05 o
   7  -4   8       99.92      101.84      7.80 o
  -6  -3   8      128.60      135.85     10.65 o
  -5  -3   8      168.94      172.56      8.88 o
  -4  -3   8      220.43      227.82     10.03 o
  -3  -3   8      173.83      182.82      5.49 o
  -2  -3   8       45.77       45.56      2.59 o
  -1  -3   8        0.04        1.82      1.73 o
   0  -3   8      166.93      163.92      3.46 o
   1  -3   8       77.83       71.58      2.76 o
   2  -3   8       12.72       10.71      2.33 o
   3  -3   8       77.13       75.68      3.89 o
   4  -3   8        3.32        1.26      2.76 o
   5  -3   8       26.91       29.78      3.18 o
   6  -3   8        1.56        0.61      3.44 o
   7  -3   8        0.26       -0.92      2.66 o
   8  -3   8       90.80       84.00     11.27 o
  -7  -2   8       13.06       14.04      5.54 o
  -6  -2   8       21.58       18.32      4.91 o
  -5  -2   8       72.03       69.27      6.47 o
  -4  -2   8      815.96      841.76     18.30 o
  -3  -2   8       63.77       64.48      3.51 o
  -2  -2   8      182.80      185.14      4.41 o
  -1  -2   8       69.63       69.87      4.91 o
   0  -2   8      966.62      997.00     11.74 o
   1  -2   8        0.11        2.09      1.55 o
   2  -2   8      136.51      147.63      3.65 o
   3  -2   8      419.88      420.55     11.21 o
   4  -2   8       94.13       89.80      3.97 o
   5  -2   8      137.82      141.04      4.72 o
   6  -2   8      338.01      349.95      7.17 o
   7  -2   8        8.64        5.17      2.54 o
   8  -2   8        4.07        6.89      3.42 o
  -7  -1   8       30.20       28.41      6.38 o
  -6  -1   8       96.84      100.41      7.92 o
  -5  -1   8      472.70      448.64     13.08 o
  -4  -1   8       67.34       60.28      8.02 o
  -3  -1   8      618.00      619.75      8.33 o
  -2  -1   8      289.70      294.07      5.72 o
  -1  -1   8        0.34        0.74      1.34 o
   0  -1   8       21.07       28.07      1.58 o
   1  -1   8       88.31       89.08      3.78 o
   2  -1   8      135.44      127.03      5.61 o
   3  -1   8       60.33       59.36      3.42 o
   4  -1   8        0.44       -0.20      1.69 o
   5  -1   8       85.00       83.54      3.82 o
   6  -1   8        1.08        2.58      2.44 o
   7  -1   8       25.76       26.39      3.90 o
   8  -1   8       21.29       19.73      2.78 o
  -7   0   8        7.14        3.97      8.56 o
  -6   0   8        4.91        3.85      5.05 o
  -5   0   8       16.80       24.68     10.89 o
  -4   0   8       15.59       17.05      6.83 o
  -3   0   8       57.92       60.33      3.36 o
  -2   0   8      858.39      863.89     10.27 o
  -1   0   8       26.17       27.15      2.05 o
   0   0   8       12.76       13.22      1.27 o
   1   0   8      350.96      324.81      4.06 o
   2   0   8      722.78      694.70     11.69 o
   3   0   8      164.93      165.90      4.53 o
   4   0   8      358.38      364.03      5.35 o
   5   0   8      207.97      215.33      5.38 o
   6   0   8        4.00        5.34      2.56 o
   7   0   8      135.05      138.45      4.96 o
   8   0   8      101.92      109.40      4.60 o
  -7   1   8       71.39       64.36      7.62 o
  -6   1   8       45.23       38.18      5.75 o
  -5   1   8       13.54       12.53      5.73 o
  -4   1   8      364.95      371.50      9.99 o
  -3   1   8      339.18      338.02      6.83 o
  -2   1   8       12.21       13.62      1.77 o
  -1   1   8      744.23      751.31     11.78 o
   0   1   8       45.19       46.95      3.61 o
   1   1   8      166.90      170.96      4.15 o
   2   1   8       20.43       31.37      2.45 o
   3   1   8      270.02      276.92      3.79 o
   4   1   8       96.80       98.55      3.24 o
   5   1   8        9.85       11.04      2.08 o
   6   1   8       12.85       15.82      2.60 o
   7   1   8       22.76       16.73      2.66 o
   8   1   8        1.07        1.88      2.72 o
   9   1   8        1.64       -1.82      4.08 o
  -7   2   8       20.35       18.67      6.39 o
  -6   2   8      186.92      162.21      8.54 o
  -5   2   8        6.71        4.16      4.69 o
  -4   2   8        7.12        8.15      3.07 o
  -3   2   8       11.94        5.50      3.55 o
  -2   2   8       39.26       40.99      2.25 o
  -1   2   8        0.04        0.07      1.34 o
   0   2   8      726.83      704.34     11.70 o
   1   2   8       37.07       39.08      2.21 o
   2   2   8      506.03      521.62      7.16 o
   3   2   8      282.67      269.58      4.08 o
   4   2   8       67.86       67.75      2.67 o
   5   2   8      348.69      344.71      6.33 o
   6   2   8      142.98      148.17      3.96 o
   7   2   8       24.65       23.72      2.58 o
   8   2   8       28.96       28.32      3.37 o
   9   2   8       25.12       26.17      3.56 o
  -7   3   8        3.35       14.69      6.28 o
  -6   3   8      122.73      116.13      8.11 o
  -5   3   8       76.05       66.60      6.47 o
  -4   3   8        3.11        4.12      2.86 o
  -3   3   8      247.68      266.00      7.31 o
  -2   3   8      427.40      452.16      6.97 o
  -1   3   8       15.46       13.82      2.40 o
   0   3   8      198.23      208.58      3.09 o
   1   3   8      162.53      158.96      3.07 o
   2   3   8       69.00       70.57      2.04 o
   3   3   8      192.49      201.81      6.34 o
   4   3   8       33.99       33.64      2.31 o
   5   3   8      186.09      203.60      6.26 o
   6   3   8       75.05       79.09      3.64 o
   7   3   8        0.45        0.52      2.53 o
   8   3   8       53.50       51.32      3.75 o
   9   3   8        0.83        1.85      2.97 o
  -7   4   8        8.15        4.31      4.03 o
  -6   4   8        0.14        3.36      3.92 o
  -5   4   8       43.28       43.22      4.75 o
  -4   4   8      285.73      261.72      6.32 o
  -3   4   8        1.90       -0.03      2.70 o
  -2   4   8       14.82       12.20      3.27 o
  -1   4   8       13.30       14.17      2.88 o
   0   4   8      154.96      154.56      5.19 o
   1   4   8       89.21       82.76      3.31 o
   2   4   8      633.48      635.76      9.21 o
   3   4   8      282.81      292.32      4.92 o
   4   4   8      600.64      581.00      8.85 o
   5   4   8       21.27       20.47      2.42 o
   6   4   8       27.60       31.51      2.43 o
   7   4   8      168.19      177.53      5.54 o
   8   4   8        1.81        2.11      2.69 o
   9   4   8        0.73        5.04      3.46 o
  -6   5   8        5.80       -0.22      5.35 o
  -5   5   8       31.97       35.33      5.46 o
  -4   5   8      181.58      184.25      6.60 o
  -3   5   8        0.38        0.20      3.43 o
  -2   5   8      175.57      186.92      5.85 o
  -1   5   8      341.59      379.89      6.69 o
   0   5   8      103.92      101.61      4.30 o
   1   5   8       73.27       85.61      4.05 o
   2   5   8      151.37      144.51      5.71 o
   3   5   8       21.02       14.99      3.50 o
   4   5   8      164.25      168.54      6.08 o
   5   5   8       33.87       36.54      3.33 o
   6   5   8       23.67       19.77      2.98 o
   7   5   8       39.32       40.16      4.30 o
   8   5   8       40.77       34.84      4.65 o
   9   5   8        1.21        5.78      5.26 o
  -5   6   8        0.20       -0.52      4.62 o
  -4   6   8        3.08        4.02      3.41 o
  -3   6   8       33.20       27.71      4.50 o
  -2   6   8      319.97      290.23     15.29 o
  -1   6   8        0.59        1.30      3.67 o
   0   6   8        9.82        7.77      3.02 o
   1   6   8       37.40       41.16      4.55 o
   2   6   8      263.36      258.41      6.22 o
   3   6   8      126.96      130.86      5.80 o
   4   6   8      579.01      592.98     10.74 o
   5   6   8      292.79      313.54      8.58 o
   6   6   8      189.03      197.53      5.85 o
   7   6   8       20.08       14.84      3.97 o
   8   6   8       45.07       39.52      4.58 o
  -4   7   8       95.19      104.01      6.62 o
  -3   7   8      121.21      140.99      7.46 o
  -2   7   8       49.49       49.43      5.47 o
  -1   7   8      175.53      161.45      6.82 o
   0   7   8      252.38      269.54      7.54 o
   1   7   8       79.39       80.30      4.31 o
   2   7   8        2.53        3.40      2.76 o
   3   7   8       75.83       81.41      4.52 o
   4   7   8       15.51       21.47      3.68 o
   5   7   8      119.20      127.71      6.22 o
   6   7   8       67.93       76.82      8.33 o
   7   7   8        0.25       -1.06      3.64 o
   8   7   8        3.33       11.03      5.62 o
  -4   8   8       20.34       24.22      6.45 o
  -3   8   8       12.73        6.40      3.75 o
  -2   8   8        0.07       -2.05      3.69 o
  -1   8   8       13.44       11.57      3.83 o
   0   8   8      288.20      261.75      8.17 o
   1   8   8        2.36        2.55      2.74 o
   2   8   8        0.00        1.01      3.46 o
   3   8   8       62.31       66.96      4.20 o
   4   8   8      188.14      189.96      7.12 o
   5   8   8       43.18       40.86      4.34 o
   6   8   8      402.60      411.67     13.45 o
   7   8   8       93.45       89.17     11.16 o
  -2   9   8      221.05      231.53      9.87 o
  -1   9   8       71.37       81.24      5.65 o
   0   9   8        9.29        3.51      3.10 o
   1   9   8      323.43      326.46      7.74 o
   2   9   8       69.52       63.31      4.25 o
   3   9   8        4.98        5.84      3.62 o
   4   9   8       23.96       23.82      4.17 o
   5   9   8        2.77        7.17      3.77 o
   6   9   8        0.49       -6.37      6.37 o
  -1  10   8       12.09       15.35      6.65 o
   0  10   8       12.45        7.50      3.33 o
   1  10   8        7.43        6.94      3.60 o
   2  10   8      212.42      203.03      8.35 o
   3  10   8        0.05        3.39      3.12 o
   4  10   8       11.45       11.43      3.30 o
   5  10   8       38.94       51.55      6.26 o
   1  11   8        1.22       -1.00      6.34 o
  -2  -8   9       19.18       21.73      6.32 o
  -1  -8   9        1.79        2.41      4.22 o
   0  -8   9       11.85        6.53      4.42 o
   1  -8   9       44.87       48.79      4.93 o
  -4  -7   9       14.71       17.47      6.47 o
  -3  -7   9        7.42        9.53      4.73 o
  -2  -7   9        1.85        4.65      3.16 o
  -1  -7   9       40.92       33.46      3.68 o
   0  -7   9      124.01      117.87      4.65 o
   1  -7   9       46.88       44.43      3.37 o
   2  -7   9       70.06       79.60      4.07 o
   3  -7   9        6.16        8.98      4.05 o
   4  -7   9       51.32       38.79      8.86 o
  -4  -6   9       27.49       34.52      5.84 o
  -3  -6   9       42.03       41.23      3.44 o
  -2  -6   9       25.06       26.05      3.24 o
  -1  -6   9      157.50      163.78      5.15 o
   0  -6   9       34.29       32.10      2.93 o
   1  -6   9       48.75       45.11      3.41 o
   2  -6   9       91.56       95.50      4.03 o
   3  -6   9       18.39       17.47      3.52 o
   4  -6   9        0.15       -3.37      3.37 o
   5  -6   9        1.42        1.55      4.28 o
  -5  -5   9        1.41        1.75      3.75 o
  -4  -5   9        4.83        0.37      3.31 o
  -3  -5   9       19.22       16.80      4.32 o
  -2  -5   9        7.02        8.63      2.13 o
  -1  -5   9        1.87       -0.17      1.90 o
   0  -5   9        2.88        2.42      2.21 o
   1  -5   9       98.32      101.86      4.15 o
   2  -5   9      101.31       99.28      4.06 o
   3  -5   9      180.89      173.20      5.85 o
   4  -5   9       45.65       53.78      3.94 o
   5  -5   9       20.24       19.35      3.68 o
   6  -5   9       96.12       93.18      8.59 o
  -5  -4   9       74.45       64.12      4.81 o
  -4  -4   9       40.06       36.91      4.08 o
  -3  -4   9      158.10      159.83      6.35 o
  -2  -4   9      140.46      139.43      4.33 o
  -1  -4   9        2.19        2.16      1.77 o
   0  -4   9      299.07      297.68      4.82 o
   1  -4   9      413.91      424.08      7.00 o
   2  -4   9        0.02       -0.51      2.29 o
   3  -4   9      276.41      287.54      6.80 o
   4  -4   9      113.91      120.09      4.89 o
   5  -4   9        3.98        3.41      4.31 o
   6  -4   9        7.06        5.71      3.55 o
  -6  -3   9      113.41       96.39     10.19 o
  -5  -3   9       97.94      100.49      5.56 o
  -4  -3   9       12.59       14.72      3.14 o
  -3  -3   9       11.15       10.13      2.94 o
  -2  -3   9       59.93       58.23      3.15 o
  -1  -3   9       62.61       62.35      2.64 o
   0  -3   9        0.70        2.06      1.78 o
   1  -3   9        2.20        1.95      1.80 o
   2  -3   9       28.72       29.20      2.65 o
   3  -3   9       58.83       55.61      3.76 o
   4  -3   9       17.31       13.10      2.77 o
   5  -3   9      200.02      203.27      7.13 o
   6  -3   9        0.20       -3.70      3.70 o
   7  -3   9       84.05       87.62      4.26 o
  -6  -2   9       53.45       42.15      8.43 o
  -5  -2   9      461.30      461.10     14.07 o
  -4  -2   9      386.48      369.67     10.83 o
  -3  -2   9      154.81      151.45      5.30 o
  -2  -2   9        0.42       -1.49      2.34 o
  -1  -2   9      561.60      561.67      8.05 o
   0  -2   9      131.48      129.59      3.10 o
   1  -2   9      183.14      182.21      5.78 o
   2  -2   9      795.69      762.52     15.49 o
   3  -2   9      272.51      263.97      6.35 o
   4  -2   9       89.37       89.96      4.07 o
   5  -2   9      312.23      337.90     13.51 o
   6  -2   9       29.98       26.45      2.89 o
   7  -2   9       36.88       38.48      3.36 o
   8  -2   9        5.44        9.72      6.48 o
  -6  -1   9       31.14       20.48     10.26 o
  -5  -1   9       18.35       12.43      7.42 o
  -4  -1   9       39.42       43.89      5.93 o
  -3  -1   9      267.20      287.22      5.42 o
  -2  -1   9      140.85      145.89      4.49 o
  -1  -1   9      107.16      106.17      3.55 o
   0  -1   9       88.72       91.56      2.90 o
   1  -1   9       76.66       85.94      2.67 o
   2  -1   9        3.34        3.51      2.11 o
   3  -1   9        7.52        5.62      2.17 o
   4  -1   9       15.76       15.37      2.38 o
   5  -1   9        0.10       -0.95      2.24 o
   6  -1   9        0.13        1.29      2.55 o
   7  -1   9       58.53       53.47      4.44 o
   8  -1   9       41.18       40.09      3.74 o
  -6   0   9       12.85        1.11      4.60 o
  -5   0   9       48.49       49.38     10.43 o
  -4   0   9      107.89       98.23      7.77 o
  -3   0   9     1717.24     1730.69     20.10 o
  -2   0   9     1195.98     1197.80     13.10 o
  -1   0   9      652.32      688.29      6.69 o
   0   0   9      155.61      156.52      3.95 o
   1   0   9      552.51      543.26      6.61 o
   2   0   9        0.90        0.76      1.95 o
   3   0   9      656.69      671.50     13.62 o
   4   0   9      693.31      680.86     15.01 o
   5   0   9       18.92       14.18      2.52 o
   6   0   9      162.83      165.14      5.10 o
   7   0   9       92.86       95.09      6.73 o
   8   0   9        0.03       -2.96      2.96 o
  -6   1   9       19.23       14.12      6.47 o
  -5   1   9      246.59      226.63     10.56 o
  -4   1   9       30.10       29.67      5.45 o
  -3   1   9      341.56      347.85      8.03 o
  -2   1   9        2.71        6.30      1.83 o
  -1   1   9      280.15      288.52      5.82 o
   0   1   9      413.95      410.24      8.38 o
   1   1   9      187.96      187.74      5.40 o
   2   1   9       44.66       43.95      3.17 o
   3   1   9       46.37       51.54      2.41 o
   4   1   9       21.51       20.84      2.07 o
   5   1   9        6.11        8.73      2.02 o
   6   1   9        3.25        0.03      2.47 o
   7   1   9       46.02       41.91      3.52 o
   8   1   9        0.05        1.58      2.66 o
   9   1   9        0.14        0.54      4.83 o
  -6   2   9       64.46       52.22      6.54 o
  -5   2   9       45.99       39.38      6.81 o
  -4   2   9        0.35       -5.26      5.26 o
  -3   2   9       53.60       54.40      4.76 o
  -2   2   9       64.80       66.38      3.54 o
  -1   2   9     3351.22     3430.01     83.40 o
   0   2   9     1499.14     1523.05     15.71 o
   1   2   9     1631.02     1651.37     27.62 o
   2   2   9      310.10      318.93      5.46 o
   3   2   9       76.80       75.84      3.28 o
   4   2   9       99.11      101.39      3.01 o
   5   2   9      511.96      535.94      9.07 o
   6   2   9      187.44      199.83      4.78 o
   7   2   9       17.26       16.19      2.29 o
   8   2   9       65.75       66.37      4.05 o
   9   2   9        1.53        5.38      3.87 o
  -6   3   9       50.03       60.10      6.92 o
  -5   3   9       23.68       16.21      6.90 o
  -4   3   9      217.85      206.81      7.00 o
  -3   3   9      529.11      513.78     10.21 o
  -2   3   9       11.31       11.84      2.24 o
  -1   3   9     1142.22     1153.51     18.02 o
   0   3   9        8.22        5.43      2.72 o
   1   3   9      110.06      110.58      3.64 o
   2   3   9      397.27      394.41      8.99 o
   3   3   9      101.60      101.07      3.50 o
   4   3   9       14.57       14.70      1.77 o
   5   3   9       23.27       20.81      2.08 o
   6   3   9       29.86       30.03      2.34 o
   7   3   9        0.11       -2.20      2.20 o
   8   3   9       32.93       36.18      5.27 o
   9   3   9       49.55       48.51      7.07 o
  -6   4   9       32.02       31.36      5.94 o
  -5   4   9        5.29       13.20      5.01 o
  -4   4   9       64.11       57.09      4.61 o
  -3   4   9      116.32      122.44      6.65 o
  -2   4   9        8.67        5.75      3.11 o
  -1   4   9        0.13        1.19      2.38 o
   0   4   9        5.71        5.53      2.69 o
   1   4   9     2873.58     2971.96     18.42 o
   2   4   9      728.17      706.74     11.05 o
   3   4   9     1711.59     1748.50     32.50 o
   4   4   9      109.50      108.49      4.90 o
   5   4   9       40.48       40.52      4.33 o
   6   4   9      112.85      111.12      3.96 o
   7   4   9      105.13      122.43      5.81 o
   8   4   9       10.13       10.42      3.60 o
   9   4   9       21.44       20.14      5.91 o
  -5   5   9      158.65      162.78      9.09 o
  -4   5   9       18.66       21.33      4.96 o
  -3   5   9       26.07       30.99      3.97 o
  -2   5   9      455.54      429.94     11.29 o
  -1   5   9      345.04      351.21      8.60 o
   0   5   9      194.76      193.13      4.92 o
   1   5   9     1286.04     1309.77     18.87 o
   2   5   9       64.92       65.38      4.11 o
   3   5   9       30.03       25.86      3.49 o
   4   5   9      139.93      131.25      5.17 o
   5   5   9       30.17       25.48      3.51 o
   6   5   9       13.35        8.52      3.79 o
   7   5   9        8.83        6.81      3.35 o
   8   5   9       11.06        7.12      3.83 o
  -5   6   9        0.14        2.97      8.53 o
  -4   6   9       34.28       37.15      4.69 o
  -3   6   9        0.64        3.45      3.21 o
  -2   6   9       52.07       47.52      4.49 o
  -1   6   9      157.75      147.64      5.52 o
   0   6   9        6.68        7.33      2.98 o
   1   6   9       79.49       76.57      4.46 o
   2   6   9        1.87        0.99      4.00 o
   3   6   9     1029.87     1044.74     12.19 o
   4   6   9      176.81      169.54      5.93 o
   5   6   9      783.05      803.61     13.02 o
   6   6   9        0.43        4.38      3.31 o
   7   6   9      117.81      123.46      8.40 o
  -4   7   9       93.76       94.06      5.45 o
  -3   7   9      146.52      136.28      7.64 o
  -2   7   9       15.37       11.40      4.34 o
  -1   7   9      170.36      171.85      7.07 o
   0   7   9      292.14      262.30      8.17 o
   1   7   9       48.34       40.62      3.77 o
   2   7   9      248.26      242.03      7.75 o
   3   7   9      623.48      656.67     15.11 o
   4   7   9      103.41      101.40      4.97 o
   5   7   9       27.28       26.15      4.26 o
   6   7   9       17.19       17.78      4.03 o
   7   7   9       15.75       11.87      4.65 o
  -4   8   9       10.32       13.43      5.70 o
  -3   8   9        1.43        2.15      3.99 o
  -2   8   9       21.24       15.37      4.39 o
  -1   8   9        0.07        2.41      3.61 o
   0   8   9       31.04       30.17      4.36 o
   1   8   9       89.34       83.23      4.67 o
   2   8   9        0.65       -1.03      3.18 o
   3   8   9      144.23      143.64      6.60 o
   4   8   9       34.34       29.83      3.70 o
   5   8   9      146.61      135.31      6.32 o
   6   8   9       59.37       48.30      6.58 o
  -2   9   9      111.68      112.20     10.85 o
  -1   9   9       29.43       24.22      4.36 o
   0   9   9      101.54       97.52      6.09 o
   1   9   9      144.30      148.02      6.81 o
   2   9   9       48.05       39.78      4.20 o
   3   9   9        0.24       -3.10      3.77 o
   4   9   9       84.27       82.08      5.52 o
   5   9   9      167.77      159.72      8.27 o
   0  10   9       12.46       21.11      7.00 o
   1  10   9        0.16       -3.69      6.06 o
   2  10   9        7.54       12.45      4.84 o
   3  10   9       13.28       12.97      4.35 o
   4  10   9        6.58        1.48      6.74 o
  -2  -7  10        1.13       -6.24      6.83 o
  -1  -7  10        0.27        1.54      5.71 o
   0  -7  10       51.63       52.00      4.88 o
   1  -7  10      120.95      136.64      5.78 o
   2  -7  10        0.10        4.55      5.64 o
  -3  -6  10      111.95      108.60      7.07 o
  -2  -6  10      117.61      113.68      7.78 o
  -1  -6  10      379.91      404.74     10.15 o
   0  -6  10       24.94       20.94      2.65 o
   1  -6  10       37.50       34.14      2.94 o
   2  -6  10       37.20       36.72      3.18 o
   3  -6  10        2.21        0.81      2.99 o
   4  -6  10       18.62       15.91      6.29 o
  -4  -5  10       56.21       54.25      7.09 o
  -3  -5  10        0.59        1.07      2.84 o
  -2  -5  10      100.14       99.40      4.57 o
  -1  -5  10        9.98        3.20      2.88 o
   0  -5  10        7.92        9.96      2.72 o
   1  -5  10       38.38       39.96      3.14 o
   2  -5  10      242.41      245.67      8.03 o
   3  -5  10      152.32      160.69      6.25 o
   4  -5  10       21.26       24.06      3.39 o
   5  -5  10      116.22      109.40      9.02 o
  -4  -4  10       11.92       10.33      3.30 o
  -3  -4  10      106.13      111.77      5.81 o
  -2  -4  10      126.34      126.67      4.35 o
  -1  -4  10       37.58       32.11      2.37 o
   0  -4  10      360.36      378.46      7.29 o
   1  -4  10      390.78      376.26      7.91 o
   2  -4  10        0.37        1.37      2.72 o
   3  -4  10       82.43       81.57      4.28 o
   4  -4  10       21.44       23.12      3.87 o
   5  -4  10       16.27       20.68      3.57 o
   6  -4  10       15.69        4.27      6.23 o
  -5  -3  10        0.71        4.61      3.11 o
  -4  -3  10       75.52       73.13      5.12 o
  -3  -3  10        5.95        4.55      2.59 o
  -2  -3  10       69.05       59.26      3.24 o
  -1  -3  10        3.09        1.57      1.91 o
   0  -3  10      102.70       86.43      3.12 o
   1  -3  10       68.23       65.22      4.45 o
   2  -3  10        0.01       -1.83      2.77 o
   3  -3  10      306.89      308.39      7.78 o
   4  -3  10      405.61      424.12      9.61 o
   5  -3  10       35.51       37.70      4.53 o
   6  -3  10       95.80      107.97      5.74 o
   7  -3  10       83.46       77.45      8.02 o
  -5  -2  10        0.29        3.66      3.20 o
  -4  -2  10      399.54      401.52      9.42 o
  -3  -2  10       14.50       11.17      2.60 o
  -2  -2  10      185.07      186.20      6.76 o
  -1  -2  10      290.56      294.60      7.14 o
   0  -2  10       14.78       12.82      2.34 o
   1  -2  10        5.19       13.14      2.25 o
   2  -2  10      303.08      302.74      7.71 o
   3  -2  10      100.82       82.61      4.42 o
   4  -2  10       21.98       20.76      3.55 o
   5  -2  10       35.32       39.51      4.23 o
   6  -2  10        4.58        8.22      2.98 o
   7  -2  10       14.05       21.19      4.20 o
  -5  -1  10        2.29       -0.48      6.02 o
  -4  -1  10      203.90      203.13      6.97 o
  -3  -1  10        1.65        2.83      1.99 o
  -2  -1  10       41.56       37.71      2.70 o
  -1  -1  10        1.15        1.83      2.19 o
   0  -1  10       33.48       22.96      3.58 o
   1  -1  10        1.26        3.78      1.99 o
   2  -1  10       26.96       21.85      2.65 o
   3  -1  10       81.50       70.25      4.45 o
   4  -1  10       59.66       48.88      4.23 o
   5  -1  10      557.64      556.99     13.23 o
   6  -1  10      238.67      246.61      6.31 o
   7  -1  10        7.17        3.25      2.73 o
   8  -1  10      104.97      126.68      9.86 o
  -5   0  10       26.36       21.05      5.61 o
  -4   0  10      132.11      138.25      5.63 o
  -3   0  10       13.01       18.14      2.23 o
  -2   0  10      389.38      405.13      6.34 o
  -1   0  10       22.41       24.47      2.48 o
   0   0  10      447.08      469.14      8.72 o
   1   0  10      184.38      187.08      4.38 o
   2   0  10       87.31       82.55      5.81 o
   3   0  10       23.80       42.15      3.14 o
   4   0  10       24.78       25.74      2.90 o
   5   0  10        1.40        2.54      2.66 o
   6   0  10       10.46       14.26      2.78 o
   7   0  10        0.08        0.74      2.53 o
   8   0  10        2.51        4.52      2.80 o
  -5   1  10       67.86       64.63      6.90 o
  -4   1  10       99.19       77.44      6.79 o
  -3   1  10       30.19       31.78      3.95 o
  -2   1  10      349.78      364.46      6.89 o
  -1   1  10        0.22        1.33      1.66 o
   0   1  10       16.70       13.95      1.86 o
   1   1  10        6.71        5.39      2.15 o
   2   1  10       10.67        6.53      2.37 o
   3   1  10       17.08       15.60      2.71 o
   4   1  10        0.04        5.32      2.33 o
   5   1  10       12.16        7.96      2.15 o
   6   1  10      177.36      193.36      5.38 o
   7   1  10      356.42      363.43     13.80 o
   8   1  10       37.02       34.53      3.69 o
  -5   2  10       68.91       62.81      7.37 o
  -4   2  10       28.94       25.10      5.97 o
  -3   2  10        0.28       -0.15      3.37 o
  -2   2  10      422.05      428.32     13.94 o
  -1   2  10        1.09        1.98      2.31 o
   0   2  10       68.58       67.47      4.37 o
   1   2  10      158.54      164.27      5.60 o
   2   2  10      272.81      282.02      8.68 o
   3   2  10        2.20        3.68      2.18 o
   4   2  10      266.89      257.68      5.40 o
   5   2  10        1.93        1.96      2.23 o
   6   2  10       47.50       45.56      2.93 o
   7   2  10       22.28       22.38      2.47 o
   8   2  10        0.55        3.25      3.20 o
  -5   3  10        2.04       -0.80      4.71 o
  -4   3  10      368.16      356.77     21.95 o
  -3   3  10       24.38       25.69      4.39 o
  -2   3  10       11.19        4.04      3.71 o
  -1   3  10       28.47       28.87      3.05 o
   0   3  10      241.79      240.76      5.25 o
   1   3  10        1.53        6.09      3.76 o
   2   3  10       20.11       21.93      3.04 o
   3   3  10       21.94       25.79      3.33 o
   4   3  10       17.37       15.57      2.76 o
   5   3  10       79.02       73.82      3.88 o
   6   3  10        0.16       -2.53      2.53 o
   7   3  10        7.42        6.16      4.14 o
   8   3  10      132.57      135.61     10.83 o
  -5   4  10       41.92       27.28      5.91 o
  -4   4  10        2.73       -0.69      5.67 o
  -3   4  10      169.84      164.79      7.53 o
  -2   4  10        0.00        1.06      3.88 o
  -1   4  10      127.63      121.90      6.26 o
   0   4  10      442.15      438.68      7.19 o
   1   4  10      215.62      215.08      6.78 o
   2   4  10       24.36       25.01      3.15 o
   3   4  10      104.30      109.95      4.90 o
   4   4  10       11.06        7.80      3.17 o
   5   4  10       44.60       46.71      3.95 o
   6   4  10      156.03      150.14      7.58 o
   7   4  10       61.21       52.31      4.01 o
  -4   5  10       13.72       15.22     11.17 o
  -3   5  10       42.57       46.03      7.24 o
  -2   5  10      362.61      373.85     13.79 o
  -1   5  10       15.27       10.66      3.50 o
   0   5  10        1.87        2.87      3.13 o
   1   5  10        0.02        1.21      3.32 o
   2   5  10       75.07       74.22      7.79 o
   3   5  10       19.68       20.19      3.27 o
   4   5  10       31.92       27.53      3.61 o
   5   5  10        8.58        8.27      3.43 o
   6   5  10       34.17       30.90      3.69 o
   7   5  10       69.80       76.22      5.60 o
  -4   6  10       58.33       68.33      6.73 o
  -3   6  10       39.26       25.25      3.94 o
  -2   6  10        0.35        3.38      3.80 o
  -1   6  10      142.01      136.28     10.83 o
   0   6  10       92.99       88.08      4.39 o
   1   6  10      296.32      284.70      7.06 o
   2   6  10      107.01      103.88      5.99 o
   3   6  10      673.53      661.46     11.83 o
   4   6  10       71.54       71.60      4.81 o
   5   6  10        0.94        1.10      3.22 o
   6   6  10       34.04       34.79      3.67 o
   7   6  10       34.02       28.25     12.44 o
  -3   7  10        1.40       -3.63      3.63 o
  -2   7  10       22.19       16.30      4.81 o
  -1   7  10       38.80       35.39      4.20 o
   0   7  10       95.74       91.31      5.69 o
   1   7  10       95.46       96.15      4.74 o
   2   7  10        0.05        1.15      3.34 o
   3   7  10       25.97       23.53      4.20 o
   4   7  10       16.37       12.75      3.43 o
   5   7  10       48.18       48.39      4.16 o
   6   7  10       25.37       25.95      3.65 o
  -2   8  10       24.35       28.12      4.73 o
  -1   8  10        6.14       -4.14      4.14 o
   0   8  10        0.61        1.61      3.60 o
   1   8  10       23.92       13.73      3.71 o
   2   8  10      222.18      225.05      6.71 o
   3   8  10      182.29      182.94      7.36 o
   4   8  10        2.61        5.88      4.00 o
   5   8  10      680.64      683.26     13.26 o
   6   8  10       14.24       17.82      4.33 o
   0   9  10       76.95       78.87     10.64 o
   1   9  10        0.20       -3.29      3.61 o
   2   9  10        0.15       -2.72      3.06 o
   3   9  10       64.79       60.16      5.27 o
   4   9  10       16.71       10.59      6.92 o
   5   9  10       28.58       14.62      6.54 o
   0  -6  11       14.41       10.24      5.23 o
   1  -6  11       42.44       37.86      6.20 o
   2  -6  11       32.15       33.27      8.82 o
   3  -6  11      145.13      150.23     12.15 o
  -3  -5  11        4.94       -1.22      6.18 o
  -2  -5  11        9.08        6.08      4.54 o
  -1  -5  11       68.25       73.44      4.07 o
   0  -5  11        0.95       -1.31      3.09 o
   1  -5  11       19.35       15.44      3.51 o
   2  -5  11       26.47       31.02      3.53 o
   3  -5  11      117.67      120.97      6.39 o
  -3  -4  11      117.01      128.56      6.13 o
  -2  -4  11        0.69        3.33      2.75 o
  -1  -4  11       93.61       87.74      4.32 o
   0  -4  11        1.99        2.61      2.80 o
   1  -4  11       10.53        6.94      2.86 o
   2  -4  11       73.31       67.68      4.31 o
   3  -4  11       34.92       35.64      5.37 o
   4  -4  11        3.77       -0.52      3.53 o
  -4  -3  11        6.37        5.07      4.17 o
  -3  -3  11        0.13       -0.46      2.54 o
  -2  -3  11       63.75       58.95      3.78 o
  -1  -3  11       40.01       33.89      2.68 o
   0  -3  11       99.00       90.29      4.31 o
   1  -3  11      131.14      130.53      4.96 o
   2  -3  11       24.88       20.59      3.14 o
   3  -3  11      123.67      123.41      5.76 o
   4  -3  11       93.51      116.90      5.92 o
   5  -3  11        4.10        3.86      3.47 o
  -5  -2  11       17.87       13.07      4.33 o
  -4  -2  11      189.64      204.74     10.14 o
  -3  -2  11        0.28        2.54      2.63 o
  -2  -2  11      337.85      352.97      7.41 o
  -1  -2  11       81.03       75.50      3.44 o
   0  -2  11      191.59      178.05      4.75 o
   1  -2  11      215.26      208.51      5.00 o
   2  -2  11       43.89       27.93      3.45 o
   3  -2  11        3.33        0.57      3.25 o
   4  -2  11       72.60       58.84      5.67 o
   5  -2  11        9.14        3.43      3.14 o
   6  -2  11        1.35       -0.12      3.76 o
  -5  -1  11       54.06       51.99      6.35 o
  -4  -1  11       68.03       74.53      4.71 o
  -3  -1  11        3.27        3.50      3.13 o
  -2  -1  11       14.38       14.72      2.25 o
  -1  -1  11        9.23        7.07      2.29 o
   0  -1  11       88.90       77.31      5.04 o
   1  -1  11      219.71      204.44      5.65 o
   2  -1  11      188.59      169.33      6.64 o
   3  -1  11       46.05       47.14      6.45 o
   4  -1  11      118.63      101.66      6.77 o
   5  -1  11      129.11      131.83      6.10 o
   6  -1  11      255.55      297.64     13.42 o
   7  -1  11       26.81       24.50      3.33 o
  -4   0  11        2.32        4.64      7.99 o
  -3   0  11       11.03       15.56      7.83 o
  -2   0  11       58.77       61.11      3.08 o
  -1   0  11       85.35       92.22      3.59 o
   0   0  11      396.06      412.88      8.62 o
   1   0  11        0.81        1.42      2.09 o
   2   0  11      565.97      558.78      8.40 o
   3   0  11      142.66      126.17      4.54 o
   4   0  11      220.86      197.45      8.20 o
   5   0  11        8.15       -1.85      3.04 o
   6   0  11       16.93       11.43      4.94 o
   7   0  11        0.89        0.71      3.78 o
  -5   1  11       60.51       71.51     12.20 o
  -4   1  11       48.23       52.98     12.89 o
  -3   1  11      102.75      111.67      6.93 o
  -2   1  11       61.25       61.89      3.75 o
  -1   1  11        0.00        1.61      2.23 o
   0   1  11       44.66       47.66      3.03 o
   1   1  11       22.07       21.26      2.44 o
   2   1  11       25.39       18.15      2.34 o
   3   1  11      426.94      408.16     10.86 o
   4   1  11       83.03       70.24      5.30 o
   5   1  11        4.06        7.46      3.02 o
   6   1  11      106.68      118.19      5.62 o
   7   1  11       25.57       23.94      3.14 o
  -4   2  11       47.97       58.15      6.88 o
  -3   2  11       29.23       22.06      5.03 o
  -2   2  11       37.45       37.39      4.21 o
  -1   2  11       32.84       32.03      2.76 o
   0   2  11       35.28       38.56      2.98 o
   1   2  11      175.46      172.56      6.38 o
   2   2  11       83.87       78.65      4.94 o
   3   2  11      101.16      107.62      4.83 o
   4   2  11      448.36      442.55      9.59 o
   5   2  11       25.43       17.55      4.85 o
   6   2  11      235.93      234.15      7.62 o
   7   2  11        0.01        3.28      3.09 o
  -4   3  11       17.22       16.79      5.55 o
  -3   3  11       14.63       11.65      3.51 o
  -2   3  11       89.60       78.22      5.09 o
  -1   3  11       69.08       68.17      3.49 o
   0   3  11       27.60       26.81      3.09 o
   1   3  11        0.05        0.03      3.26 o
   2   3  11       66.67       66.42      4.99 o
   3   3  11        1.32        6.18      3.21 o
   4   3  11        0.94        3.31      3.15 o
   5   3  11      292.60      274.92      6.27 o
   6   3  11        0.03       -1.19      2.94 o
   7   3  11       39.18       40.16      3.88 o
  -4   4  11       62.44       66.53     10.19 o
  -3   4  11        8.78        6.73      3.63 o
  -2   4  11        1.04        0.54      3.82 o
  -1   4  11      110.67      120.08      5.16 o
   0   4  11       16.80       19.07      3.11 o
   1   4  11      312.70      330.40      9.02 o
   2   4  11      226.90      219.95     10.06 o
   3   4  11       50.35       50.86      3.78 o
   4   4  11       12.07       13.61      3.09 o
   5   4  11       94.18       82.41      4.62 o
   6   4  11      115.98      114.28      5.16 o
   7   4  11        2.02       -0.07      3.25 o
  -4   5  11       16.24       10.11      8.01 o
  -3   5  11      122.72      124.27      6.43 o
  -2   5  11        0.02       -0.92      3.68 o
  -1   5  11        0.15       -0.08      3.72 o
   0   5  11       59.22       62.45      3.92 o
   1   5  11       13.20       14.66      3.28 o
   2   5  11       11.90       17.72      4.24 o
   3   5  11        1.14        1.48      4.08 o
   4   5  11       29.52       27.37      3.61 o
   5   5  11       15.49       18.49      4.18 o
   6   5  11        5.68        4.78      2.94 o
   7   5  11       64.63       59.22      6.32 o
  -3   6  11       40.44       33.61      4.25 o
  -2   6  11      109.12      116.81      7.47 o
  -1   6  11       20.14       19.96      4.08 o
   0   6  11       90.29       80.02      5.64 o
   1   6  11       63.15       63.10      4.31 o
   2   6  11        5.99        0.45      3.86 o
   3   6  11      452.40      458.19     10.46 o
   4   6  11      168.91      155.08      7.70 o
   5   6  11        1.68        1.52      3.00 o
   6   6  11       57.52       53.83      5.80 o
   7   6  11       10.46       17.68      7.05 o
  -2   7  11       63.84       59.11      6.81 o
  -1   7  11       61.26       61.57      5.15 o
   0   7  11       17.24       18.70      4.36 o
   1   7  11        0.54        1.38      3.10 o
   2   7  11       13.71       11.06      3.24 o
   3   7  11        0.38       -0.89      3.55 o
   4   7  11        8.87        6.35      4.05 o
   5   7  11        0.05       -2.64      3.07 o
   6   7  11        0.58       -0.78      4.46 o
   0   8  11       38.93       38.03      9.15 o
   1   8  11      124.49      122.84      6.47 o
   2   8  11      118.68      119.08      5.56 o
   3   8  11        0.06        0.43      3.58 o
   4   8  11       35.15       30.04      5.24 o
   5   8  11      205.98      191.63     12.42 o
   3   9  11        2.58        6.16      7.15 o
   0  -5  12        0.03        0.86      4.49 o
   1  -5  12      102.24       98.87     11.21 o
   2  -5  12      217.84      245.67     15.25 o
  -2  -4  12        7.79       11.67      6.04 o
  -1  -4  12       42.63       45.87      3.63 o
   0  -4  12        7.57        9.69      3.64 o
   1  -4  12       49.20       51.76      3.84 o
   2  -4  12        0.07       -3.17      3.54 o
  -3  -3  12        2.82        2.81      3.92 o
  -2  -3  12        9.03       13.72      3.05 o
  -1  -3  12       16.89       21.58      2.58 o
   0  -3  12      149.76      151.49      6.38 o
   1  -3  12        2.23        4.53      2.49 o
   2  -3  12       75.49       71.81      5.14 o
   3  -3  12      190.95      212.39      7.52 o
   4  -3  12      114.03      119.64      6.78 o
  -4  -2  12       41.04       36.22      5.19 o
  -3  -2  12      169.34      178.67      5.87 o
  -2  -2  12      166.00      177.13      5.10 o
  -1  -2  12       37.27       29.93      2.82 o
   0  -2  12       60.93       64.97      4.34 o
   1  -2  12       25.30       20.27      3.07 o
   2  -2  12        0.00       -1.71      2.71 o
   3  -2  12       73.65       68.26      5.92 o
   4  -2  12        0.12       -1.11      3.75 o
   5  -2  12       25.15       21.05      4.31 o
  -3  -1  12       43.42       39.26     15.24 o
  -2  -1  12        1.40        3.61      2.33 o
  -1  -1  12        0.11       -0.45      2.14 o
   0  -1  12       25.71       21.21      2.79 o
   1  -1  12       69.52       73.91      3.70 o
   2  -1  12       89.66       82.40      4.55 o
   3  -1  12       28.91       25.79      6.63 o
   4  -1  12      188.20      191.40      7.37 o
   5  -1  12      106.69      106.26      5.63 o
   6  -1  12       10.83       11.83      6.29 o
  -4   0  12      186.62      208.63     15.99 o
  -3   0  12        0.23       -1.96      8.38 o
  -2   0  12      350.96      348.61      7.52 o
  -1   0  12      264.22      294.00      7.08 o
   0   0  12       49.00       51.06      3.91 o
   1   0  12      179.77      179.32      5.41 o
   2   0  12       64.02       70.99      4.20 o
   3   0  12        0.16       -2.78      2.78 o
   4   0  12        1.53       -0.12      2.75 o
   5   0  12       38.69       35.83      4.37 o
   6   0  12        0.38       -0.94      3.25 o
  -4   1  12       69.94       71.19     11.06 o
  -3   1  12        0.90        0.00      7.10 o
  -2   1  12        0.84        0.54      3.40 o
  -1   1  12       30.44       30.00      3.28 o
   0   1  12       16.74       13.45      3.12 o
   1   1  12       30.53       32.09      3.63 o
   2   1  12      215.69      188.68      5.84 o
   3   1  12       45.94       52.01      3.82 o
   4   1  12        0.08        2.90      3.60 o
   5   1  12       94.58       93.60      5.42 o
   6   1  12      102.46      106.44      5.82 o
   7   1  12       12.20       19.02      7.33 o
  -4   2  12       12.59       13.09      8.75 o
  -3   2  12      352.38      381.12     27.40 o
  -2   2  12      294.57      278.03      9.96 o
  -1   2  12      100.54      106.09      4.08 o
   0   2  12      779.50      808.73     12.22 o
   1   2  12       85.46       88.79      5.69 o
   2   2  12       11.08       10.50      3.64 o
   3   2  12      175.00      176.57      6.69 o
   4   2  12        8.11        9.35      3.15 o
   5   2  12        4.81        5.07      3.38 o
   6   2  12        0.15       -1.59      3.64 o
   7   2  12        9.33        4.60      4.69 o
  -4   3  12        2.54       -4.82      8.34 o
  -3   3  12       14.48       12.68      3.94 o
  -2   3  12       98.08      102.07      5.70 o
  -1   3  12        2.78       -2.23      3.29 o
   0   3  12        0.92        0.17      2.77 o
   1   3  12        6.71        7.10      2.94 o
   2   3  12        4.86        9.04      3.53 o
   3   3  12      148.38      162.23      6.61 o
   4   3  12      280.87      278.91     16.81 o
   5   3  12        0.10       -0.56      2.83 o
   6   3  12       66.18       59.52      4.15 o
   7   3  12       54.82       51.80      5.66 o
  -3   4  12       16.46       19.03      7.31 o
  -2   4  12      137.95      115.71      7.38 o
  -1   4  12      519.25      567.97     21.49 o
   0   4  12      141.35      137.50      5.33 o
   1   4  12      291.48      298.01      7.24 o
   2   4  12      607.35      635.76     16.63 o
   3   4  12        6.13       14.96      3.77 o
   4   4  12       69.94       71.78      4.39 o
   5   4  12       36.71       35.24      3.44 o
   6   4  12        3.49        0.32      3.93 o
   7   4  12        0.87       -1.16      5.48 o
  -3   5  12       16.25       11.46      5.11 o
  -2   5  12       21.76       25.41      5.08 o
  -1   5  12        3.04       -0.25      3.49 o
   0   5  12      111.02      109.89      6.13 o
   1   5  12        3.45        2.19      2.76 o
   2   5  12       20.82       13.86      4.28 o
   3   5  12        2.81        5.70      3.96 o
   4   5  12        9.48        8.29      3.79 o
   5   5  12      173.84      165.79      6.78 o
   6   5  12      109.67      102.44      5.95 o
  -2   6  12       16.47       18.95      6.43 o
  -1   6  12      128.44      135.50      6.70 o
   0   6  12      215.62      174.82      9.01 o
   1   6  12      265.44      264.17      7.20 o
   2   6  12       11.34       10.53      5.49 o
   3   6  12      203.10      226.55     10.24 o
   4   6  12      164.68      155.02      9.24 o
   5   6  12       69.91       60.86      5.03 o
   6   6  12       34.42       36.73      4.49 o
   0   7  12       39.09       37.39      7.55 o
   1   7  12        0.15        0.19      3.74 o
   2   7  12       69.54       70.79      4.54 o
   3   7  12        0.09       -3.61      3.80 o
   4   7  12       34.63       34.54      5.23 o
   3   8  12       34.29       25.05      7.46 o
  -1  -3  13       81.77       89.49      6.61 o
   0  -3  13       73.27       73.47      4.84 o
   1  -3  13       53.76       55.01      4.93 o
   2  -3  13      165.83      164.65     10.33 o
  -2  -2  13        3.31        0.15      2.92 o
  -1  -2  13       24.76       26.45      2.91 o
   0  -2  13       27.05       26.16      4.77 o
   1  -2  13      154.75      145.33      6.22 o
   2  -2  13        2.78       -0.65      3.29 o
   3  -2  13        0.83       10.57      4.53 o
   4  -2  13        0.54       10.86      6.21 o
  -2  -1  13      138.67      144.65      7.84 o
  -1  -1  13       60.10       72.07      4.43 o
   0  -1  13       47.54       49.98      4.02 o
   1  -1  13      102.85      101.27      5.11 o
   2  -1  13        7.58        7.70      3.14 o
   3  -1  13      231.61      248.91      7.80 o
   4  -1  13      142.93      168.33     10.74 o
   5  -1  13        0.87        9.63      6.01 o
  -3   0  13       20.48       18.49      7.97 o
  -2   0  13       21.44       15.36      4.92 o
  -1   0  13        5.59        4.87      3.29 o
   0   0  13       11.87        9.27      3.46 o
   1   0  13       65.92       75.87      6.22 o
   2   0  13        2.50       -0.83      3.89 o
   3   0  13      104.23       88.76      6.41 o
   4   0  13        0.05        2.08      3.91 o
  -3   1  13       13.08        9.52      9.14 o
  -2   1  13       11.75       10.79      3.88 o
  -1   1  13      291.92      307.66      8.36 o
   0   1  13      163.56      183.92      6.75 o
   1   1  13      228.39      243.48      9.30 o
   2   1  13       86.96       94.97      5.29 o
   3   1  13       11.43        5.42      3.49 o
   4   1  13       29.60       27.67      5.17 o
   5   1  13      237.82      230.10     15.09 o
  -3   2  13      180.25      198.22     14.02 o
  -2   2  13       20.99       17.22      4.35 o
  -1   2  13      139.31      145.50      7.91 o
   0   2  13        8.89        6.92      3.13 o
   1   2  13        7.05        9.86      3.75 o
   2   2  13       36.07       33.75      4.36 o
   3   2  13       45.39       44.00      4.63 o
   4   2  13        8.70        4.34      3.92 o
   5   2  13       54.38       42.56      5.63 o
  -3   3  13       93.76      118.27     12.90 o
  -2   3  13        2.43       -3.09      7.22 o
  -1   3  13        0.00       -2.23      7.91 o
   0   3  13       64.59       64.36      4.11 o
   1   3  13      257.78      264.77      6.98 o
   2   3  13       54.23       57.52      5.03 o
   3   3  13      338.86      361.00      9.44 o
   4   3  13       27.96       30.62      4.10 o
   5   3  13       29.90       32.04      5.14 o
  -2   4  13      133.44      115.61     10.39 o
  -1   4  13       76.52       72.92      5.69 o
   0   4  13       16.99       16.48      3.83 o
   1   4  13      178.13      191.16      6.14 o
   2   4  13       12.71       10.30      3.88 o
   3   4  13       35.26       33.65      4.12 o
   4   4  13       10.21       14.22      3.50 o
   5   4  13       11.50        6.09      4.46 o
  -1   5  13       90.79      100.66      7.18 o
   0   5  13        0.09       -2.73      3.77 o
   1   5  13       32.13       30.57      3.59 o
   2   5  13       82.29       70.04      4.83 o
   3   5  13       58.24       55.77      7.17 o
   4   5  13        1.33        2.99      4.31 o
   5   5  13      189.96      204.35     14.02 o
   1   6  13        2.05       -3.95      6.47 o
   2   6  13       66.70       64.69      6.14 o
   3   6  13       58.83       64.99      9.01 o
   2   7  13        7.51       13.06      6.62 o
  -1   0  14        0.79        5.96      5.54 o
   0   0  14       13.31       16.11      3.84 o
   1   0  14        0.10        3.17      6.00 o
   0   1  14       20.80       18.34      3.99 o
   1   1  14        0.09        3.98      3.87 o
   2   1  14      142.33      165.92     11.01 o
   0   2  14      283.97      315.52     10.53 o
   1   2  14        2.22        4.40      4.42 o
   2   2  14       18.57       15.03      3.71 o
   1   3  14       24.20       22.57      4.54 o
   2   3  14      157.43      155.95      7.84 o
   3   3  14        1.43        1.13      6.53 o
   0   4  14       30.92       33.50      5.85 o
   1   4  14        4.86       -2.19      6.48 o
   2   4  14      131.33      148.20      8.07 o
   3   4  14        2.34       -0.71      5.65 o
   4   4  14        4.65        5.78      6.66 o
   2   5  14       15.95       18.56      5.91 o
 
